# Supplementary material for: Mutant RAS-driven Secretome Causes Skeletal Muscle Defects in Breast Cancer
Source: Cancer Res Commun. 2024 May 15;4(5):1282–95. doi: 10.1158/2767-9764.CRC-24-0045 (PMC11094532; doi:10.1158/2767-9764.CRC-24-0045)
Supplement: Supplementary Data S2 — Raw values of the each cytokine measured in plasma of control and tumor bearing mice. [file crc-24-0045-s02.xlsx]

## Sheet: Introduction 
Supplementary Data S2: Raw values of the each cytokine measured in plasma of control and tumor bearing mice.
Raw data for Figure 7.

## Sheet: IL-6 (34)
File Name: C:\Users\Public\Documents\CLIENT RUNS\Nakshatri\2022\Mo Plasma 32-Plex-Plate1-022322.Results.rbx
Analyte: IL-6 (34)
Acquisition Date: 24-Feb-2022, 10:22 AM
Reader Serial Number: LX10010148401
Plate ID:
RP1 PMT (Volts): 587.55
RP1 Target: 3672
Analyte	Type	Well	Outlier	Description	FI	FI - Bkgd	Std Dev	%CV	Conc in Range	Obs Conc	Exp Conc	(Obs/Exp) * 100	Dilution	Bead Count	Sampling Errors
IL-6 (34)	B	A1,B1	0		25.3	25.3	1.77	7					1
IL-6 (34)	S1	C1,D1	0		43.5	18.3	0	0	3.11	3.11	3.2	97	1
IL-6 (34)	S2	E1,F1	0		110.5	85.3	10.61	9.6	16.7	16.7	16	104	1
IL-6 (34)	S3	G1,H1	0		416.3	391	17.32	4.16	76.4	76.4	80	96	1
IL-6 (34)	S4	A2,B2	0		1979.5	1954.3	95.46	4.82	417.38	417.38	400	104	1
IL-6 (34)	S5	C2,D2	0		6845.8	6820.5	148.14	2.16	1958.76	1958.76	2000	98	1
IL-6 (34)	S6	E2,F2	0		18295.8	18270.5	2001.47	10.94	10062	10062	10000	101	1
IL-6 (34)	C1	G2,H2	0		794.8	769.5	20.86	2.62	152.75	152.75	0	***	1
IL-6 (34)	C2	A3,B3	0		3263.5	3238.3	300.52	9.21	750.36	750.36	0	***	1
IL-6 (34)	X1	C3,D3	0	1. control	168.5	143.3	3.54	2.1	56.09	56.09			2		1,4
IL-6 (34)	X2	E3,F3	0	2. control	148.3	123	10.96	7.39	48.19	48.19			2
IL-6 (34)	X3	G3,H3	0	3. control	111.8	86.5	3.89	3.48	33.89	33.89			2		1
IL-6 (34)	X4	A4,B4	0	4.control	155	129.8	16.97	10.95	50.83	50.83			2		1,4
IL-6 (34)	X5	C4,D4	0	5. control	202.3	177	1.77	0.87	69.22	69.22			2		1
IL-6 (34)	X6	E4,F4	0	6. control	491.3	466	59.75	12.16	182.5	182.5			2		1,4
IL-6 (34)	X7	G4,H4	0	7. TKTB34-PIK3CA	161.3	136	11.67	7.24	53.26	53.26			2		1
IL-6 (34)	X8	A5,B5	0	8. TKTB34-PIK3CA	117	91.8	2.83	2.42	35.96	35.96			2		1,4
IL-6 (34)	X9	C5,D5	0	9. TKTB34-PIK3CA	136	110.8	2.83	2.08	43.41	43.41			2		1
IL-6 (34)	X10	E5,F5	0	10. TKTB34-PIK3CA	74.8	49.5	1.06	1.42	19.16	19.16			2
IL-6 (34)	X11	G5,H5	0	11. TKTB34-PIK3CA	66.3	41	4.6	6.94	15.72	15.72			2		1,4
IL-6 (34)	X12	A6,B6	0	12. TKTB34-PIK3CA	81	55.8	9.9	12.22	21.68	21.68			2
IL-6 (34)	X13	C6,D6	0	13.control	674.5	649.3	60.1	8.91	256.19	256.19			2
IL-6 (34)	X14	E6,F6	0	14.control	150	124.8	2.83	1.89	48.88	48.88			2
IL-6 (34)	X15	G6,H6	0	15. control	119	93.8	12.02	10.1	36.74	36.74			2
IL-6 (34)	X16	A7,B7	0	16. control	50.5	25.3	3.54	7	9.21	9.21			2
IL-6 (34)	X17	C7,D7	0	17. control	47	21.8	4.24	9.03	7.72	7.72			2
IL-6 (34)	X18	E7,F7	0	18. control	38.5	13.3	0.71	1.84	OOR <	*4.03			2		1
IL-6 (34)	X19	G7,H7	0	19. TKTB34-RAS	11374.5	11349.3	523.97	4.61	8430.84	8430.84			2		1,4
IL-6 (34)	X20	A8,B8	0	20.TKTB34-RAS	4407.3	4382	273.3	6.2	2178.89	2178.89			2
IL-6 (34)	X21	C8,D8	0	21. TKTB34-RAS	24239.5	24214.3	41.01	0.17	OOR >	*38235.72			2
IL-6 (34)	X22	E8,F8	0	22.TKTB34-RAS	1286	1260.8	90.51	7.04	515.26	515.26			2		1
IL-6 (34)	X23	G8,H8	0	23. TKTB34-RAS	127.5	102.3	0.71	0.55	40.08	40.08			2
IL-6 (34)	X24	A9,B9	0	24. TKTB34-RAS	40.5	15.3	2.12	5.24	OOR <	*4.91			2
IL-6 (34)	X25	C9,D9	0	25. control	98.5	73.3	3.54	3.59	28.65	28.65			2
IL-6 (34)	X26	E9,F9	0	26. control	144	118.8	2.83	1.96	46.53	46.53			2
IL-6 (34)	X27	G9,H9	0	27. control	133.8	108.5	1.06	0.79	42.53	42.53			2
IL-6 (34)	X28	A10,B10	0	28. control	44	18.8	5.66	12.86	6.44	6.44			2
IL-6 (34)	X29	C10,D10	0	29. control	46.5	21.3	0.71	1.52	7.51	7.51			2		1,4
IL-6 (34)	X30	E10,F10	0	30. control	45.3	20	1.77	3.91	6.98	6.98			2		1,4
IL-6 (34)	X31	G10,H10	0	31. TKTB6-RAS	131	105.8	2.83	2.16	41.45	41.45			2		1
IL-6 (34)	X32	A11,B11	0	32. TKTB6-RAS	162.8	137.5	8.13	5	53.85	53.85			2
IL-6 (34)	X33	C11,D11	0	33. TKTB6-RAS	142	116.8	7.78	5.48	45.75	45.75			2		1,4
IL-6 (34)	X34	E11,F11	0	34.TKTB6-RAS	65.8	40.5	1.77	2.69	15.51	15.51			2		1
IL-6 (34)	X35	G11,H11	0	35. TKTB6-RAS	78.8	53.5	1.06	1.35	20.78	20.78			2
IL-6 (34)	X36	A12,B12	0	36. TKTB6-RAS	71	45.8	1.41	1.99	17.65	17.65			2		1
Analyte	Type	Well	Outlier	Description	FI	FI - Bkgd	Std Dev	%CV	Conc in Range	Obs Conc	Exp Conc	(Obs/Exp) * 100	Dilution	Bead Count	Sampling Errors
IL-6 (34)	B	A1	0		26.5	26.5							1	84
IL-6 (34)	B	B1	0		24	24							1	56
IL-6 (34)	S1	C1	0		43.5	18.3			3.11	3.11	3.2	97	1	50
IL-6 (34)	S1	D1	0		43.5	18.3			3.11	3.11	3.2	97	1	50
IL-6 (34)	S2	E1	0		103	77.8			15.22	15.22	16	95	1	63
IL-6 (34)	S2	F1	0		118	92.8			18.17	18.17	16	114	1	51
IL-6 (34)	S3	G1	0		428.5	403.3			78.82	78.82	80	99	1	62
IL-6 (34)	S3	H1	0		404	378.8			73.99	73.99	80	92	1	52
IL-6 (34)	S4	A2	0		2047	2021.8			433.67	433.67	400	108	1	83
IL-6 (34)	S4	B2	0		1912	1886.8			401.22	401.22	400	100	1	77
IL-6 (34)	S5	C2	0		6950.5	6925.3			2000.94	2000.94	2000	100	1	100
IL-6 (34)	S5	D2	0		6741	6715.8			1917.01	1917.01	2000	96	1	76
IL-6 (34)	S6	E2	0		19711	19685.8			OOR >	*11781.81	10000	118	1	54
IL-6 (34)	S6	F2	0		16880.5	16855.3			8552.04	8552.04	10000	86	1	50
IL-6 (34)	C1	G2	0		780	754.8			149.7	149.7	0	***	1	67
IL-6 (34)	C1	H2	0		809.5	784.3			155.8	155.8	0	***	1	60
IL-6 (34)	C2	A3	0		3476	3450.8			810.26	810.26	0	***	1	67
IL-6 (34)	C2	B3	0		3051	3025.8			691.85	691.85	0	***	1	65
IL-6 (34)	X1	C3	0	1. control	166	140.8			55.11	55.11			2	107
IL-6 (34)	X1	D3	0	1. control	171	145.8			57.06	57.06			2	103	1,4
IL-6 (34)	X2	E3	0	2. control	140.5	115.3			45.17	45.17			2	78
IL-6 (34)	X2	F3	0	2. control	156	130.8			51.22	51.22			2	92
IL-6 (34)	X3	G3	0	3. control	109	83.8			32.8	32.8			2	97	1
IL-6 (34)	X3	H3	0	3. control	114.5	89.3			34.97	34.97			2	150
IL-6 (34)	X4	A4	0	4.control	167	141.8			55.5	55.5			2	127
IL-6 (34)	X4	B4	0	4. control	143	117.8			46.14	46.14			2	120	1,4
IL-6 (34)	X5	C4	0	5. control	201	175.8			68.73	68.73			2	107
IL-6 (34)	X5	D4	0	5. control	203.5	178.3			69.7	69.7			2	90	1
IL-6 (34)	X6	E4	0	6. control	533.5	508.3			199.34	199.34			2	68	1,4
IL-6 (34)	X6	F4	0	6. control	449	423.8			165.74	165.74			2	71	1,4
IL-6 (34)	X7	G4	0	7. TKTB34-PIK3CA	153	127.8			50.05	50.05			2	78	1
IL-6 (34)	X7	H4	0	7. TKTB34-PIK3CA	169.5	144.3			56.48	56.48			2	138
IL-6 (34)	X8	A5	0	8. TKTB34-PIK3CA	115	89.8			35.17	35.17			2	163	1
IL-6 (34)	X8	B5	0	8. TKTB34-PIK3CA	119	93.8			36.74	36.74			2	95	1,4
IL-6 (34)	X9	C5	0	9. TKTB34-PIK3CA	138	112.8			44.19	44.19			2	103	1
IL-6 (34)	X9	D5	0	9. TKTB34-PIK3CA	134	108.8			42.62	42.62			2	93	1
IL-6 (34)	X10	E5	0	10. TKTB34-PIK3CA	75.5	50.3			19.47	19.47			2	72
IL-6 (34)	X10	F5	0	10. TKTB34-PIK3CA	74	48.8			18.86	18.86			2	91
IL-6 (34)	X11	G5	0	11. TKTB34-PIK3CA	63	37.8			14.39	14.39			2	82	1,4
IL-6 (34)	X11	H5	0	11. TKTB34-PIK3CA	69.5	44.3			17.04	17.04			2	136	1
IL-6 (34)	X12	A6	0	12. TKTB34-PIK3CA	88	62.8			24.48	24.48			2	130
IL-6 (34)	X12	B6	0	12. TKTB34-PIK3CA	74	48.8			18.86	18.86			2	92
IL-6 (34)	X13	C6	0	13.control	632	606.8			238.94	238.94			2	65
IL-6 (34)	X13	D6	0	13. control	717	691.8			273.53	273.53			2	61
IL-6 (34)	X14	E6	0	14.control	148	122.8			48.1	48.1			2	68
IL-6 (34)	X14	F6	0	14. control	152	126.8			49.66	49.66			2	63
IL-6 (34)	X15	G6	0	15. control	127.5	102.3			40.08	40.08			2	76
IL-6 (34)	X15	H6	0	15. control	110.5	85.3			33.4	33.4			2	52
IL-6 (34)	X16	A7	0	16. control	48	22.8			8.15	8.15			2	69
IL-6 (34)	X16	B7	0	16. control	53	27.8			10.25	10.25			2	83
IL-6 (34)	X17	C7	0	17. control	44	18.8			6.44	6.44			2	51
IL-6 (34)	X17	D7	0	17. control	50	24.8			8.99	8.99			2	63
IL-6 (34)	X18	E7	0	18. control	38	12.8			OOR <	*3.80			2	76	1
IL-6 (34)	X18	F7	0	18. control	39	13.8			OOR <	*4.25			2	67
IL-6 (34)	X19	G7	0	19. TKTB34-RAS	11745	11719.8			8889.33	8889.33			2	73	1,4
IL-6 (34)	X19	H7	0	19. TKTB34-RAS	11004	10978.8			7987.43	7987.43			2	121	1,4
IL-6 (34)	X20	A8	0	20.TKTB34-RAS	4600.5	4575.3			2301.74	2301.74			2	58
IL-6 (34)	X20	B8	0	20.TKTB34-RAS	4214	4188.8			2058.48	2058.48			2	67
IL-6 (34)	X21	C8	0	21. TKTB34-RAS	24210.5	24185.3			OOR >	*38119.81			2	80
IL-6 (34)	X21	D8	0	21.TKTB34-RAS	24268.5	24243.3			OOR >	*38351.96			2	42
IL-6 (34)	X22	E8	0	22.TKTB34-RAS	1222	1196.8			487.16	487.16			2	72
IL-6 (34)	X22	F8	0	22.TKTB34-RAS	1350	1324.8			543.59	543.59			2	75	1
IL-6 (34)	X23	G8	0	23. TKTB34-RAS	127	101.8			39.88	39.88			2	63
IL-6 (34)	X23	H8	0	23.TKTB34-RAS	128	102.8			40.27	40.27			2	91
IL-6 (34)	X24	A9	0	24. TKTB34-RAS	39	13.8			OOR <	*4.25			2	53
IL-6 (34)	X24	B9	0	24. TKTB34-RAS	42	16.8			OOR <	*5.57			2	68
IL-6 (34)	X25	C9	0	25. control	96	70.8			27.66	27.66			2	96
IL-6 (34)	X25	D9	0	25.control	101	75.8			29.64	29.64			2	68
IL-6 (34)	X26	E9	0	26. control	146	120.8			47.32	47.32			2	73
IL-6 (34)	X26	F9	0	26.control	142	116.8			45.75	45.75			2	72
IL-6 (34)	X27	G9	0	27. control	134.5	109.3			42.82	42.82			2	90
IL-6 (34)	X27	H9	0	27.control	133	107.8			42.23	42.23			2	117
IL-6 (34)	X28	A10	0	28. control	40	14.8			OOR <	*4.69			2	121
IL-6 (34)	X28	B10	0	28. control	48	22.8			8.15	8.15			2	84
IL-6 (34)	X29	C10	0	29. control	47	21.8			7.72	7.72			2	69	1,4
IL-6 (34)	X29	D10	0	29. control	46	20.8			7.3	7.3			2	81	1
IL-6 (34)	X30	E10	0	30. control	44	18.8			6.44	6.44			2	71	1
IL-6 (34)	X30	F10	0	30. control	46.5	21.3			7.51	7.51			2	74	1,4
IL-6 (34)	X31	G10	0	31. TKTB6-RAS	129	103.8			40.67	40.67			2	66	1
IL-6 (34)	X31	H10	0	31. TKTB6-RAS	133	107.8			42.23	42.23			2	117	1
IL-6 (34)	X32	A11	0	32. TKTB6-RAS	168.5	143.3			56.09	56.09			2	150
IL-6 (34)	X32	B11	0	32. TKTB6-RAS	157	131.8			51.61	51.61			2	123
IL-6 (34)	X33	C11	0	33. TKTB6-RAS	136.5	111.3			43.6	43.6			2	100	1
IL-6 (34)	X33	D11	0	33. TKTB6-RAS	147.5	122.3			47.9	47.9			2	92	1,4
IL-6 (34)	X34	E11	0	34.TKTB6-RAS	67	41.8			16.02	16.02			2	105	1
IL-6 (34)	X34	F11	0	34. TKTB6-RAS	64.5	39.3			15	15			2	82	1
IL-6 (34)	X35	G11	0	35. TKTB6-RAS	78	52.8			20.47	20.47			2	83
IL-6 (34)	X35	H11	0	35. TKTB6-RAS	79.5	54.3			21.08	21.08			2	86
IL-6 (34)	X36	A12	0	36. TKTB6-RAS	72	46.8			18.05	18.05			2	167	1
IL-6 (34)	X36	B12	0	36. TKTB6-RAS	70	44.8			17.24	17.24			2	164
Sampling Errors: 1 - Low bead #; 2 - Agg beads; 3 - Classify %; 4 - Region selection; 5 - Platform temperature
*** = Value not available; --- = Designated as an outlier
*Value = Value extrapolated beyond standard range
OOR = Out of Range; OOR> = Out of Range Above; OOR< = Out of Range Below
Exp Conc = Expected Concentration; Obs Conc = Observed Concentration
Conc in Range = Unknown sample concentrations within range where standards recovery is 70-130%
Conc In Range = 3.111 to 10062.015 (equivalent to 18.3 to 18270.5 FI - Bkgd)
Concentration Units = pg/ml
Regression Type: Logistic - 5PL
Std. Curve: FI = 4.94298 + (60784.5 - 4.94298) / ((1 + (Conc / 6406.24)^-0.530953))^2.07121
FitProb. = 0.2452, ResVar. = 1.3503

## Sheet: Eotaxin (14)
File Name: C:\Users\Public\Documents\CLIENT RUNS\Nakshatri\2022\Mo Plasma 32-Plex-Plate1-022322.Results.rbx
Analyte: Eotaxin (14)
Acquisition Date: 24-Feb-2022, 10:22 AM
Reader Serial Number: LX10010148401
Plate ID:
RP1 PMT (Volts): 587.55
RP1 Target: 3672
Analyte	Type	Well	Outlier	Description	FI	FI - Bkgd	Std Dev	%CV	Conc in Range	Obs Conc	Exp Conc	(Obs/Exp) * 100	Dilution	Bead Count	Sampling Errors
Eotaxin (14)	B	A1,B1	0		97.8	97.8	3.89	3.98					1
Eotaxin (14)	S1	C1,D1	0		116.5	18.8	9.19	7.89	2.5	2.5	3.2	78	1
Eotaxin (14)	S2	E1,F1	0		185.5	87.8	2.12	1.14	17.4	17.4	16	109	1
Eotaxin (14)	S3	G1,H1	0		586.5	488.8	51.62	8.8	78.11	78.11	80	98	1
Eotaxin (14)	S4	A2,B2	0		3621.3	3523.5	44.9	1.24	402.63	402.63	400	101	1
Eotaxin (14)	S5	C2,D2	0		16282.5	16184.8	191.63	1.18	1996.54	1996.54	2000	100	1
Eotaxin (14)	S6	E2,F2	0		19851.8	19754	1271.02	6.4	10517.8	10517.8	10000	105	1
Eotaxin (14)	C1	G2,H2	0		1063.5	965.8	10.61	1	137.73	137.73	0	***	1
Eotaxin (14)	C2	A3,B3	0		8151.8	8054	706.05	8.66	827.4	827.4	0	***	1
Eotaxin (14)	X1	C3,D3	0	1. control	15596.5	15498.8	589.02	3.78	3652.59	3652.59			2		1,4
Eotaxin (14)	X2	E3,F3	0	2. control	12769.3	12671.5	230.16	1.8	2682.26	2682.26			2
Eotaxin (14)	X3	G3,H3	0	3. control	15158.5	15060.8	38.89	0.26	3465.26	3465.26			2		1
Eotaxin (14)	X4	A4,B4	0	4.control	9030.8	8933	291.68	3.23	1827.53	1827.53			2		1,4
Eotaxin (14)	X5	C4,D4	0	5. control	10741.8	10644	151.67	1.41	2187.22	2187.22			2		1
Eotaxin (14)	X6	E4,F4	0	6. control	13711	13613.3	625.08	4.56	2954.82	2954.82			2		1,4
Eotaxin (14)	X7	G4,H4	0	7. TKTB34-PIK3CA	7668.5	7570.8	1451.69	18.93	1562.14	1562.14			2		1
Eotaxin (14)	X8	A5,B5	0	8. TKTB34-PIK3CA	10975.5	10877.8	403.76	3.68	2239.67	2239.67			2		1,4
Eotaxin (14)	X9	C5,D5	0	9. TKTB34-PIK3CA	16062.5	15964.8	72.83	0.45	3876.48	3876.48			2		1
Eotaxin (14)	X10	E5,F5	0	10. TKTB34-PIK3CA	13414.5	13316.8	366.99	2.74	2865.07	2865.07			2
Eotaxin (14)	X11	G5,H5	0	11. TKTB34-PIK3CA	15857.3	15759.5	45.61	0.29	3774.32	3774.32			2		1,4
Eotaxin (14)	X12	A6,B6	0	12. TKTB34-PIK3CA	15483.5	15385.8	586.9	3.79	3602.34	3602.34			2
Eotaxin (14)	X13	C6,D6	0	13.control	10116	10018.3	673.17	6.65	2051.2	2051.2			2
Eotaxin (14)	X14	E6,F6	0	14.control	5321.5	5223.8	672.46	12.64	1124.1	1124.1			2
Eotaxin (14)	X15	G6,H6	0	15. control	10452.3	10354.5	578.06	5.53	2123.54	2123.54			2
Eotaxin (14)	X16	A7,B7	0	16. control	14327.5	14229.8	290.62	2.03	3155.61	3155.61			2
Eotaxin (14)	X17	C7,D7	0	17. control	15530.5	15432.8	86.97	0.56	3623.07	3623.07			2
Eotaxin (14)	X18	E7,F7	0	18. control	5633	5535.3	364.87	6.48	1181.79	1181.79			2		1
Eotaxin (14)	X19	G7,H7	0	19. TKTB34-RAS	17706.3	17608.5	418.25	2.36	5031.04	5031.04			2		1,4
Eotaxin (14)	X20	A8,B8	0	20.TKTB34-RAS	17783.3	17685.5	3.18	0.02	5109.47	5109.47			2
Eotaxin (14)	X21	C8,D8	0	21. TKTB34-RAS	19192.3	19094.5	812.82	4.24	7927.39	7927.39			2
Eotaxin (14)	X22	E8,F8	0	22.TKTB34-RAS	17072	16974.3	132.94	0.78	4491.34	4491.34			2		1
Eotaxin (14)	X23	G8,H8	0	23. TKTB34-RAS	16857	16759.3	263.04	1.56	4340.79	4340.79			2
Eotaxin (14)	X24	A9,B9	0	24. TKTB34-RAS	11869	11771.3	610.94	5.15	2450.12	2450.12			2
Eotaxin (14)	X25	C9,D9	0	25. control	14902.5	14804.8	651.25	4.37	3364.19	3364.19			2
Eotaxin (14)	X26	E9,F9	0	26. control	14030.5	13932.8	17.68	0.13	3056.28	3056.28			2
Eotaxin (14)	X27	G9,H9	0	27. control	13380.5	13282.8	56.57	0.42	2855.03	2855.03			2
Eotaxin (14)	X28	A10,B10	0	28. control	11094	10996.3	256.68	2.31	2266.64	2266.64			2
Eotaxin (14)	X29	C10,D10	0	29. control	15053.5	14955.8	10.61	0.07	3423.13	3423.13			2		1,4
Eotaxin (14)	X30	E10,F10	0	30. control	13578.5	13480.8	403.76	2.97	2914.22	2914.22			2		1,4
Eotaxin (14)	X31	G10,H10	0	31. TKTB6-RAS	16160	16062.3	158.39	0.98	3927.19	3927.19			2		1
Eotaxin (14)	X32	A11,B11	0	32. TKTB6-RAS	14110.5	14012.8	318.91	2.26	3082.53	3082.53			2
Eotaxin (14)	X33	C11,D11	0	33. TKTB6-RAS	13658.8	13561	481.89	3.53	2938.71	2938.71			2		1,4
Eotaxin (14)	X34	E11,F11	0	34.TKTB6-RAS	8589.5	8491.8	422.14	4.91	1740.05	1740.05			2		1
Eotaxin (14)	X35	G11,H11	0	35. TKTB6-RAS	16265.5	16167.8	540.94	3.33	3983.78	3983.78			2
Eotaxin (14)	X36	A12,B12	0	36. TKTB6-RAS	15952	15854.3	4.24	0.03	3820.74	3820.74			2		1
Analyte	Type	Well	Outlier	Description	FI	FI - Bkgd	Std Dev	%CV	Conc in Range	Obs Conc	Exp Conc	(Obs/Exp) * 100	Dilution	Bead Count	Sampling Errors
Eotaxin (14)	B	A1	0		95	95							1	74
Eotaxin (14)	B	B1	0		100.5	100.5							1	68
Eotaxin (14)	S1	C1	0		110	12.3			OOR <	*0.34	3.2	10	1	83
Eotaxin (14)	S1	D1	0		123	25.3			4.26	4.26	3.2	133	1	64
Eotaxin (14)	S2	E1	0		187	89.3			17.68	17.68	16	110	1	97
Eotaxin (14)	S2	F1	0		184	86.3			17.12	17.12	16	107	1	93
Eotaxin (14)	S3	G1	0		550	452.3			73.18	73.18	80	91	1	69
Eotaxin (14)	S3	H1	0		623	525.3			82.96	82.96	80	104	1	71
Eotaxin (14)	S4	A2	0		3589.5	3491.8			399.59	399.59	400	100	1	108
Eotaxin (14)	S4	B2	0		3653	3555.3			405.66	405.66	400	101	1	103
Eotaxin (14)	S5	C2	0		16147	16049.3			1960.17	1960.17	2000	98	1	85
Eotaxin (14)	S5	D2	0		16418	16320.3			2034.5	2034.5	2000	102	1	61
Eotaxin (14)	S6	E2	0		20750.5	20652.8			OOR >	OOR >	10000	***	1	66
Eotaxin (14)	S6	F2	0		18953	18855.3			3543.72	3543.72	10000	35	1	79
Eotaxin (14)	C1	G2	0		1071	973.3			138.61	138.61	0	***	1	99
Eotaxin (14)	C1	H2	0		1056	958.3			136.84	136.84	0	***	1	71
Eotaxin (14)	C2	A3	0		8651	8553.3			876.07	876.07	0	***	1	73
Eotaxin (14)	C2	B3	0		7652.5	7554.8			779.55	779.55	0	***	1	78
Eotaxin (14)	X1	C3	0	1. control	16013	15915.3			3851.29	3851.29			2	123
Eotaxin (14)	X1	D3	0	1. control	15180	15082.3			3474.02	3474.02			2	107	1,4
Eotaxin (14)	X2	E3	0	2. control	12606.5	12508.8			2638.5	2638.5			2	114
Eotaxin (14)	X2	F3	0	2. control	12932	12834.3			2726.91	2726.91			2	95
Eotaxin (14)	X3	G3	0	3. control	15131	15033.3			3454.13	3454.13			2	113	1
Eotaxin (14)	X3	H3	0	3. control	15186	15088.3			3476.47	3476.47			2	195
Eotaxin (14)	X4	A4	0	4.control	9237	9139.3			1869.03	1869.03			2	165
Eotaxin (14)	X4	B4	0	4. control	8824.5	8726.8			1786.43	1786.43			2	134	1,4
Eotaxin (14)	X5	C4	0	5. control	10634.5	10536.8			2163.47	2163.47			2	156
Eotaxin (14)	X5	D4	0	5. control	10849	10751.3			2211.17	2211.17			2	109	1
Eotaxin (14)	X6	E4	0	6. control	14153	14055.3			3096.63	3096.63			2	101	1,4
Eotaxin (14)	X6	F4	0	6. control	13269	13171.3			2822.44	2822.44			2	84	1,4
Eotaxin (14)	X7	G4	0	7. TKTB34-PIK3CA	6642	6544.3			1369.02	1369.02			2	81	1
Eotaxin (14)	X7	H4	0	7. TKTB34-PIK3CA	8695	8597.3			1760.81	1760.81			2	181
Eotaxin (14)	X8	A5	0	8. TKTB34-PIK3CA	10690	10592.3			2175.74	2175.74			2	212	1
Eotaxin (14)	X8	B5	0	8. TKTB34-PIK3CA	11261	11163.3			2305.1	2305.1			2	109	1,4
Eotaxin (14)	X9	C5	0	9. TKTB34-PIK3CA	16011	15913.3			3850.28	3850.28			2	97	1
Eotaxin (14)	X9	D5	0	9. TKTB34-PIK3CA	16114	16016.3			3903.08	3903.08			2	99	1
Eotaxin (14)	X10	E5	0	10. TKTB34-PIK3CA	13674	13576.3			2943.4	2943.4			2	71
Eotaxin (14)	X10	F5	0	10. TKTB34-PIK3CA	13155	13057.3			2789.64	2789.64			2	95
Eotaxin (14)	X11	G5	0	11. TKTB34-PIK3CA	15825	15727.3			3758.8	3758.8			2	93	1,4
Eotaxin (14)	X11	H5	0	11. TKTB34-PIK3CA	15889.5	15791.8			3789.98	3789.98			2	190	1
Eotaxin (14)	X12	A6	0	12. TKTB34-PIK3CA	15898.5	15800.8			3794.38	3794.38			2	150
Eotaxin (14)	X12	B6	0	12. TKTB34-PIK3CA	15068.5	14970.8			3429.09	3429.09			2	122
Eotaxin (14)	X13	C6	0	13.control	9640	9542.3			1951.41	1951.41			2	63
Eotaxin (14)	X13	D6	0	13. control	10592	10494.3			2154.11	2154.11			2	81
Eotaxin (14)	X14	E6	0	14.control	4846	4748.3			1035.82	1035.82			2	85
Eotaxin (14)	X14	F6	0	14. control	5797	5699.3			1212.16	1212.16			2	65
Eotaxin (14)	X15	G6	0	15. control	10861	10763.3			2213.86	2213.86			2	83
Eotaxin (14)	X15	H6	0	15. control	10043.5	9945.8			2035.81	2035.81			2	76
Eotaxin (14)	X16	A7	0	16. control	14122	14024.3			3086.34	3086.34			2	101
Eotaxin (14)	X16	B7	0	16. control	14533	14435.3			3227.5	3227.5			2	107
Eotaxin (14)	X17	C7	0	17. control	15469	15371.3			3596	3596			2	55
Eotaxin (14)	X17	D7	0	17. control	15592	15494.3			3650.56	3650.56			2	73
Eotaxin (14)	X18	E7	0	18. control	5375	5277.3			1134.01	1134.01			2	88	1
Eotaxin (14)	X18	F7	0	18. control	5891	5793.3			1229.57	1229.57			2	67
Eotaxin (14)	X19	G7	0	19. TKTB34-RAS	18002	17904.3			5353.17	5353.17			2	110	1,4
Eotaxin (14)	X19	H7	0	19. TKTB34-RAS	17410.5	17312.8			4758.56	4758.56			2	168	1,4
Eotaxin (14)	X20	A8	0	20.TKTB34-RAS	17781	17683.3			5107.13	5107.13			2	71
Eotaxin (14)	X20	B8	0	20.TKTB34-RAS	17785.5	17687.8			5111.82	5111.82			2	70
Eotaxin (14)	X21	C8	0	21. TKTB34-RAS	18617.5	18519.8			6288.61	6288.61			2	108
Eotaxin (14)	X21	D8	0	21.TKTB34-RAS	19767	19669.3			14669.2	14669.2			2	75
Eotaxin (14)	X22	E8	0	22.TKTB34-RAS	16978	16880.3			4423.9	4423.9			2	82
Eotaxin (14)	X22	F8	0	22.TKTB34-RAS	17166	17068.3			4561.51	4561.51			2	72	1
Eotaxin (14)	X23	G8	0	23. TKTB34-RAS	17043	16945.3			4470.25	4470.25			2	85
Eotaxin (14)	X23	H8	0	23.TKTB34-RAS	16671	16573.3			4220.37	4220.37			2	75
Eotaxin (14)	X24	A9	0	24. TKTB34-RAS	12301	12203.3			2558.61	2558.61			2	84
Eotaxin (14)	X24	B9	0	24. TKTB34-RAS	11437	11339.3			2346.24	2346.24			2	58
Eotaxin (14)	X25	C9	0	25. control	15363	15265.3			3550.28	3550.28			2	93
Eotaxin (14)	X25	D9	0	25.control	14442	14344.3			3195.32	3195.32			2	110
Eotaxin (14)	X26	E9	0	26. control	14018	13920.3			3052.21	3052.21			2	113
Eotaxin (14)	X26	F9	0	26.control	14043	13945.3			3060.36	3060.36			2	97
Eotaxin (14)	X27	G9	0	27. control	13420.5	13322.8			2866.85	2866.85			2	100
Eotaxin (14)	X27	H9	0	27.control	13340.5	13242.8			2843.28	2843.28			2	138
Eotaxin (14)	X28	A10	0	28. control	10912.5	10814.8			2225.44	2225.44			2	144
Eotaxin (14)	X28	B10	0	28. control	11275.5	11177.8			2308.47	2308.47			2	102
Eotaxin (14)	X29	C10	0	29. control	15061	14963.3			3426.1	3426.1			2	103	1,4
Eotaxin (14)	X29	D10	0	29. control	15046	14948.3			3420.15	3420.15			2	98	1
Eotaxin (14)	X30	E10	0	30. control	13864	13766.3			3002.75	3002.75			2	89	1
Eotaxin (14)	X30	F10	0	30. control	13293	13195.3			2829.41	2829.41			2	79	1,4
Eotaxin (14)	X31	G10	0	31. TKTB6-RAS	16272	16174.3			3987.33	3987.33			2	83	1
Eotaxin (14)	X31	H10	0	31. TKTB6-RAS	16048	15950.3			3869.06	3869.06			2	155	1
Eotaxin (14)	X32	A11	0	32. TKTB6-RAS	14336	14238.3			3158.53	3158.53			2	198
Eotaxin (14)	X32	B11	0	32. TKTB6-RAS	13885	13787.3			3009.42	3009.42			2	151
Eotaxin (14)	X33	C11	0	33. TKTB6-RAS	13318	13220.3			2836.7	2836.7			2	131	1
Eotaxin (14)	X33	D11	0	33. TKTB6-RAS	13999.5	13901.8			3046.2	3046.2			2	92	1,4
Eotaxin (14)	X34	E11	0	34.TKTB6-RAS	8291	8193.3			1681.76	1681.76			2	151	1
Eotaxin (14)	X34	F11	0	34. TKTB6-RAS	8888	8790.3			1799.04	1799.04			2	101	1
Eotaxin (14)	X35	G11	0	35. TKTB6-RAS	16648	16550.3			4206.05	4206.05			2	115
Eotaxin (14)	X35	H11	0	35. TKTB6-RAS	15883	15785.3			3786.81	3786.81			2	94
Eotaxin (14)	X36	A12	0	36. TKTB6-RAS	15955	15857.3			3822.23	3822.23			2	188	1
Eotaxin (14)	X36	B12	0	36. TKTB6-RAS	15949	15851.3			3819.25	3819.25			2	193
Sampling Errors: 1 - Low bead #; 2 - Agg beads; 3 - Classify %; 4 - Region selection; 5 - Platform temperature
*** = Value not available; --- = Designated as an outlier
*Value = Value extrapolated beyond standard range
OOR = Out of Range; OOR> = Out of Range Above; OOR< = Out of Range Below
Exp Conc = Expected Concentration; Obs Conc = Observed Concentration
Conc in Range = Unknown sample concentrations within range where standards recovery is 70-130%
Conc In Range = 2.502 to 10517.771 (equivalent to 18.8 to 19754.0 FI - Bkgd)
Concentration Units = pg/ml
Regression Type: Logistic - 5PL
Std. Curve: FI = 11.6399 + (19803.7 - 11.6399) / ((1 + (Conc / 1644.82)^-2.7818))^0.439448
FitProb. = 0.4224, ResVar. = 0.6437

## Sheet: IFN-g (19)
File Name: C:\Users\Public\Documents\CLIENT RUNS\Nakshatri\2022\Mo Plasma 32-Plex-Plate1-022322.Results.rbx
Analyte: IFN-g (19)
Acquisition Date: 24-Feb-2022, 10:22 AM
Reader Serial Number: LX10010148401
Plate ID:
RP1 PMT (Volts): 587.55
RP1 Target: 3672
Analyte	Type	Well	Outlier	Description	FI	FI - Bkgd	Std Dev	%CV	Conc in Range	Obs Conc	Exp Conc	(Obs/Exp) * 100	Dilution	Bead Count	Sampling Errors
IFN-g (19)	B	A1,B1	0		25	25	0	0					1
IFN-g (19)	S1	C1,D1	0		41	16	1.41	3.45	2.99	2.99	3.2	93	1
IFN-g (19)	S2	E1,F1	2		99	74	0	0	17.08	17.08	16	107	1
IFN-g (19)	S3	G1,H1	2		410	385	0	0	75.85	75.85	80	95	1
IFN-g (19)	S4	A2,B2	0		2415	2390	43.84	1.82	418.78	418.78	400	105	1
IFN-g (19)	S5	C2,D2	0		9234	9209	306.88	3.32	1954.2	1954.2	2000	98	1
IFN-g (19)	S6	E2,F2	0		23356.3	23331.3	1048.99	4.49	10093.4	10093.4	10000	101	1
IFN-g (19)	C1	G2,H2	0		718.5	693.5	5.66	0.79	129.05	129.05	0	***	1
IFN-g (19)	C2	A3,B3	0		3956.8	3931.8	206.83	5.23	703.94	703.94	0	***	1
IFN-g (19)	X1	C3,D3	0	1. control	29.5	4.5	2.12	7.19	OOR <	OOR <			2		1,4
IFN-g (19)	X2	E3,F3	0	2. control	33.5	8.5	2.12	6.33	OOR <	*0.78			2
IFN-g (19)	X3	G3,H3	0	3. control	28.5	3.5	3.54	12.41	OOR <	OOR <			2		1
IFN-g (19)	X4	A4,B4	0	4.control	30	5	1.41	4.71	OOR <	OOR <			2		1,4
IFN-g (19)	X5	C4,D4	0	5. control	29.5	4.5	2.12	7.19	OOR <	OOR <			2		1
IFN-g (19)	X6	E4,F4	0	6. control	28.5	3.5	0.71	2.48	OOR <	OOR <			2		1,4
IFN-g (19)	X7	G4,H4	0	7. TKTB34-PIK3CA	30.8	5.8	3.89	12.65	OOR <	OOR <			2		1
IFN-g (19)	X8	A5,B5	0	8. TKTB34-PIK3CA	31	6	2.83	9.12	OOR <	OOR <			2		1,4
IFN-g (19)	X9	C5,D5	0	9. TKTB34-PIK3CA	28.5	3.5	3.54	12.41	OOR <	OOR <			2		1
IFN-g (19)	X10	E5,F5	0	10. TKTB34-PIK3CA	30.3	5.3	1.06	3.51	OOR <	OOR <			2
IFN-g (19)	X11	G5,H5	0	11. TKTB34-PIK3CA	31	6	0	0	OOR <	OOR <			2		1,4
IFN-g (19)	X12	A6,B6	0	12. TKTB34-PIK3CA	25.5	0.5	3.54	13.86	OOR <	OOR <			2
IFN-g (19)	X13	C6,D6	0	13.control	24	-1	2.12	8.84	OOR <	OOR <			2
IFN-g (19)	X14	E6,F6	0	14.control	25	0	2.83	11.31	OOR <	OOR <			2
IFN-g (19)	X15	G6,H6	0	15. control	24.8	-0.3	0.35	1.43	OOR <	OOR <			2
IFN-g (19)	X16	A7,B7	0	16. control	27.5	2.5	0.71	2.57	OOR <	OOR <			2
IFN-g (19)	X17	C7,D7	0	17. control	28.8	3.8	1.77	6.15	OOR <	OOR <			2
IFN-g (19)	X18	E7,F7	0	18. control	27	2	0	0	OOR <	OOR <			2		1
IFN-g (19)	X19	G7,H7	0	19. TKTB34-RAS	29.5	4.5	2.12	7.19	OOR <	OOR <			2		1,4
IFN-g (19)	X20	A8,B8	0	20.TKTB34-RAS	26.5	1.5	2.12	8	OOR <	OOR <			2
IFN-g (19)	X21	C8,D8	0	21. TKTB34-RAS	32.5	7.5	3.54	10.88	OOR <	OOR <			2
IFN-g (19)	X22	E8,F8	0	22.TKTB34-RAS	28	3	0	0	OOR <	OOR <			2		1
IFN-g (19)	X23	G8,H8	0	23. TKTB34-RAS	24.8	-0.3	1.06	4.29	OOR <	OOR <			2
IFN-g (19)	X24	A9,B9	0	24. TKTB34-RAS	27	2	0	0	OOR <	OOR <			2
IFN-g (19)	X25	C9,D9	0	25. control	25.5	0.5	0.71	2.77	OOR <	OOR <			2
IFN-g (19)	X26	E9,F9	0	26. control	26	1	2.83	10.88	OOR <	OOR <			2
IFN-g (19)	X27	G9,H9	0	27. control	26	1	1.41	5.44	OOR <	OOR <			2
IFN-g (19)	X28	A10,B10	0	28. control	27.5	2.5	0.71	2.57	OOR <	OOR <			2
IFN-g (19)	X29	C10,D10	0	29. control	27.5	2.5	0	0	OOR <	OOR <			2		1,4
IFN-g (19)	X30	E10,F10	0	30. control	27.8	2.8	1.77	6.37	OOR <	OOR <			2		1,4
IFN-g (19)	X31	G10,H10	0	31. TKTB6-RAS	26	1	0	0	OOR <	OOR <			2		1
IFN-g (19)	X32	A11,B11	0	32. TKTB6-RAS	24	-1	1.41	5.89	OOR <	OOR <			2
IFN-g (19)	X33	C11,D11	0	33. TKTB6-RAS	24.5	-0.5	0.71	2.89	OOR <	OOR <			2		1,4
IFN-g (19)	X34	E11,F11	0	34.TKTB6-RAS	26.8	1.8	2.47	9.25	OOR <	OOR <			2		1
IFN-g (19)	X35	G11,H11	0	35. TKTB6-RAS	24	-1	1.41	5.89	OOR <	OOR <			2
IFN-g (19)	X36	A12,B12	0	36. TKTB6-RAS	24.8	-0.3	0.35	1.43	OOR <	OOR <			2		1
Analyte	Type	Well	Outlier	Description	FI	FI - Bkgd	Std Dev	%CV	Conc in Range	Obs Conc	Exp Conc	(Obs/Exp) * 100	Dilution	Bead Count	Sampling Errors
IFN-g (19)	B	A1	0		25	25							1	83
IFN-g (19)	B	B1	0		25	25							1	66
IFN-g (19)	S1	C1	0		40	15			OOR <	*2.68	3.2	84	1	73
IFN-g (19)	S1	D1	0		42	17			3.29	3.29	3.2	103	1	68
IFN-g (19)	S2	E1	1		102	77					16		1	78
IFN-g (19)	S2	F1	0		99	74			17.08	17.08	16	107	1	91
IFN-g (19)	S3	G1	1		388.5	363.5					80		1	78
IFN-g (19)	S3	H1	0		410	385			75.85	75.85	80	95	1	77
IFN-g (19)	S4	A2	0		2384	2359			413.32	413.32	400	103	1	97
IFN-g (19)	S4	B2	0		2446	2421			424.26	424.26	400	106	1	86
IFN-g (19)	S5	C2	0		9017	8992			1892.28	1892.28	2000	95	1	84
IFN-g (19)	S5	D2	0		9451	9426			2017.19	2017.19	2000	101	1	91
IFN-g (19)	S6	E2	0		24098	24073			OOR >	*10932.78	10000	109	1	67
IFN-g (19)	S6	F2	0		22614.5	22589.5			9322.67	9322.67	10000	93	1	84
IFN-g (19)	C1	G2	0		714.5	689.5			128.37	128.37	0	***	1	94
IFN-g (19)	C1	H2	0		722.5	697.5			129.73	129.73	0	***	1	78
IFN-g (19)	C2	A3	0		4103	4078			732.5	732.5	0	***	1	54
IFN-g (19)	C2	B3	0		3810.5	3785.5			675.66	675.66	0	***	1	82
IFN-g (19)	X1	C3	0	1. control	31	6			OOR <	OOR <			2	121
IFN-g (19)	X1	D3	0	1. control	28	3			OOR <	OOR <			2	109	1,4
IFN-g (19)	X2	E3	0	2. control	32	7			OOR <	OOR <			2	85
IFN-g (19)	X2	F3	0	2. control	35	10			OOR <	*2.01			2	94
IFN-g (19)	X3	G3	0	3. control	26	1			OOR <	OOR <			2	92	1
IFN-g (19)	X3	H3	0	3. control	31	6			OOR <	OOR <			2	201
IFN-g (19)	X4	A4	0	4.control	31	6			OOR <	OOR <			2	156
IFN-g (19)	X4	B4	0	4. control	29	4			OOR <	OOR <			2	121	1,4
IFN-g (19)	X5	C4	0	5. control	28	3			OOR <	OOR <			2	134
IFN-g (19)	X5	D4	0	5. control	31	6			OOR <	OOR <			2	111	1
IFN-g (19)	X6	E4	0	6. control	29	4			OOR <	OOR <			2	79	1,4
IFN-g (19)	X6	F4	0	6. control	28	3			OOR <	OOR <			2	91	1,4
IFN-g (19)	X7	G4	0	7. TKTB34-PIK3CA	28	3			OOR <	OOR <			2	107	1
IFN-g (19)	X7	H4	0	7. TKTB34-PIK3CA	33.5	8.5			OOR <	*0.78			2	172
IFN-g (19)	X8	A5	0	8. TKTB34-PIK3CA	33	8			OOR <	*0.27			2	187	1
IFN-g (19)	X8	B5	0	8. TKTB34-PIK3CA	29	4			OOR <	OOR <			2	135	1,4
IFN-g (19)	X9	C5	0	9. TKTB34-PIK3CA	26	1			OOR <	OOR <			2	107	1
IFN-g (19)	X9	D5	0	9. TKTB34-PIK3CA	31	6			OOR <	OOR <			2	104	1
IFN-g (19)	X10	E5	0	10. TKTB34-PIK3CA	29.5	4.5			OOR <	OOR <			2	72
IFN-g (19)	X10	F5	0	10. TKTB34-PIK3CA	31	6			OOR <	OOR <			2	91
IFN-g (19)	X11	G5	0	11. TKTB34-PIK3CA	31	6			OOR <	OOR <			2	64	1,4
IFN-g (19)	X11	H5	0	11. TKTB34-PIK3CA	31	6			OOR <	OOR <			2	195	1
IFN-g (19)	X12	A6	0	12. TKTB34-PIK3CA	28	3			OOR <	OOR <			2	160
IFN-g (19)	X12	B6	0	12. TKTB34-PIK3CA	23	-2			OOR <	OOR <			2	98
IFN-g (19)	X13	C6	0	13.control	22.5	-2.5			OOR <	OOR <			2	70
IFN-g (19)	X13	D6	0	13. control	25.5	0.5			OOR <	OOR <			2	54
IFN-g (19)	X14	E6	0	14.control	23	-2			OOR <	OOR <			2	101
IFN-g (19)	X14	F6	0	14. control	27	2			OOR <	OOR <			2	69
IFN-g (19)	X15	G6	0	15. control	24.5	-0.5			OOR <	OOR <			2	84
IFN-g (19)	X15	H6	0	15. control	25	0			OOR <	OOR <			2	55
IFN-g (19)	X16	A7	0	16. control	28	3			OOR <	OOR <			2	86
IFN-g (19)	X16	B7	0	16. control	27	2			OOR <	OOR <			2	89
IFN-g (19)	X17	C7	0	17. control	27.5	2.5			OOR <	OOR <			2	70
IFN-g (19)	X17	D7	0	17. control	30	5			OOR <	OOR <			2	82
IFN-g (19)	X18	E7	0	18. control	27	2			OOR <	OOR <			2	101	1
IFN-g (19)	X18	F7	0	18. control	27	2			OOR <	OOR <			2	70
IFN-g (19)	X19	G7	0	19. TKTB34-RAS	31	6			OOR <	OOR <			2	112	1,4
IFN-g (19)	X19	H7	0	19. TKTB34-RAS	28	3			OOR <	OOR <			2	162	1,4
IFN-g (19)	X20	A8	0	20.TKTB34-RAS	25	0			OOR <	OOR <			2	68
IFN-g (19)	X20	B8	0	20.TKTB34-RAS	28	3			OOR <	OOR <			2	75
IFN-g (19)	X21	C8	0	21. TKTB34-RAS	30	5			OOR <	OOR <			2	89
IFN-g (19)	X21	D8	0	21.TKTB34-RAS	35	10			OOR <	*2.01			2	74
IFN-g (19)	X22	E8	0	22.TKTB34-RAS	28	3			OOR <	OOR <			2	72
IFN-g (19)	X22	F8	0	22.TKTB34-RAS	28	3			OOR <	OOR <			2	73	1
IFN-g (19)	X23	G8	0	23. TKTB34-RAS	24	-1			OOR <	OOR <			2	63
IFN-g (19)	X23	H8	0	23.TKTB34-RAS	25.5	0.5			OOR <	OOR <			2	72
IFN-g (19)	X24	A9	0	24. TKTB34-RAS	27	2			OOR <	OOR <			2	73
IFN-g (19)	X24	B9	0	24. TKTB34-RAS	27	2			OOR <	OOR <			2	69
IFN-g (19)	X25	C9	0	25. control	25	0			OOR <	OOR <			2	107
IFN-g (19)	X25	D9	0	25.control	26	1			OOR <	OOR <			2	89
IFN-g (19)	X26	E9	0	26. control	28	3			OOR <	OOR <			2	107
IFN-g (19)	X26	F9	0	26.control	24	-1			OOR <	OOR <			2	88
IFN-g (19)	X27	G9	0	27. control	27	2			OOR <	OOR <			2	79
IFN-g (19)	X27	H9	0	27.control	25	0			OOR <	OOR <			2	141
IFN-g (19)	X28	A10	0	28. control	27	2			OOR <	OOR <			2	111
IFN-g (19)	X28	B10	0	28. control	28	3			OOR <	OOR <			2	91
IFN-g (19)	X29	C10	0	29. control	27.5	2.5			OOR <	OOR <			2	120	1,4
IFN-g (19)	X29	D10	0	29. control	27.5	2.5			OOR <	OOR <			2	94	1
IFN-g (19)	X30	E10	0	30. control	29	4			OOR <	OOR <			2	83	1
IFN-g (19)	X30	F10	0	30. control	26.5	1.5			OOR <	OOR <			2	86	1,4
IFN-g (19)	X31	G10	0	31. TKTB6-RAS	26	1			OOR <	OOR <			2	73	1
IFN-g (19)	X31	H10	0	31. TKTB6-RAS	26	1			OOR <	OOR <			2	157	1
IFN-g (19)	X32	A11	0	32. TKTB6-RAS	25	0			OOR <	OOR <			2	188
IFN-g (19)	X32	B11	0	32. TKTB6-RAS	23	-2			OOR <	OOR <			2	159
IFN-g (19)	X33	C11	0	33. TKTB6-RAS	25	0			OOR <	OOR <			2	101	1
IFN-g (19)	X33	D11	0	33. TKTB6-RAS	24	-1			OOR <	OOR <			2	113	1,4
IFN-g (19)	X34	E11	0	34.TKTB6-RAS	25	0			OOR <	OOR <			2	122	1
IFN-g (19)	X34	F11	0	34. TKTB6-RAS	28.5	3.5			OOR <	OOR <			2	68	1
IFN-g (19)	X35	G11	0	35. TKTB6-RAS	25	0			OOR <	OOR <			2	129
IFN-g (19)	X35	H11	0	35. TKTB6-RAS	23	-2			OOR <	OOR <			2	91
IFN-g (19)	X36	A12	0	36. TKTB6-RAS	25	0			OOR <	OOR <			2	155	1
IFN-g (19)	X36	B12	0	36. TKTB6-RAS	24.5	-0.5			OOR <	OOR <			2	180
Sampling Errors: 1 - Low bead #; 2 - Agg beads; 3 - Classify %; 4 - Region selection; 5 - Platform temperature
*** = Value not available; --- = Designated as an outlier
*Value = Value extrapolated beyond standard range
OOR = Out of Range; OOR> = Out of Range Above; OOR< = Out of Range Below
Exp Conc = Expected Concentration; Obs Conc = Observed Concentration
Conc in Range = Unknown sample concentrations within range where standards recovery is 70-130%
Conc In Range = 2.990 to 10093.408 (equivalent to 16.0 to 23331.3 FI - Bkgd)
Concentration Units = pg/ml
Regression Type: Logistic - 5PL
Std. Curve: FI = 7.8053 + (46562.9 - 7.8053) / ((1 + (Conc / 3641.65)^-0.700566))^1.73445
FitProb. = 0.1352, ResVar. = 2.2313

## Sheet: IL-1 a (21)
File Name: C:\Users\Public\Documents\CLIENT RUNS\Nakshatri\2022\Mo Plasma 32-Plex-Plate1-022322.Results.rbx
Analyte: IL-1 a (21)
Acquisition Date: 24-Feb-2022, 10:22 AM
Reader Serial Number: LX10010148401
Plate ID:
RP1 PMT (Volts): 587.55
RP1 Target: 3672
Analyte	Type	Well	Outlier	Description	FI	FI - Bkgd	Std Dev	%CV	Conc in Range	Obs Conc	Exp Conc	(Obs/Exp) * 100	Dilution	Bead Count	Sampling Errors
IL-1 a (21)	B	A1,B1	0		19	19	2.83	14.89					1
IL-1 a (21)	S1	C1,D1	2		18	-1	0	0	3.66	3.66	3.2	114	1
IL-1 a (21)	S2	E1,F1	0		23.5	4.5	0.71	3.01	17.42	17.42	16	109	1
IL-1 a (21)	S3	G1,H1	2		53	34	0	0	74.45	74.45	80	93	1
IL-1 a (21)	S4	A2,B2	0		259	240	21.21	8.19	376.73	376.73	400	94	1
IL-1 a (21)	S5	C2,D2	0		2101	2082	59.4	2.83	2355.63	2355.63	2000	118	1
IL-1 a (21)	S6	E2,F2	2		10820.5	10801.5	0	0	9562.61	9562.61	10000	96	1
IL-1 a (21)	C1	G2,H2	0		94.5	75.5	3.54	3.74	142.94	142.94	0	***	1
IL-1 a (21)	C2	A3,B3	0		602.8	583.8	16.62	2.76	799.54	799.54	0	***	1
IL-1 a (21)	X1	C3,D3	0	1. control	64.3	45.3	1.77	2.75	187.65	187.65			2		1,4
IL-1 a (21)	X2	E3,F3	0	2. control	231.5	212.5	7.78	3.36	679.93	679.93			2
IL-1 a (21)	X3	G3,H3	0	3. control	302	283	0	0	866.01	866.01			2		1
IL-1 a (21)	X4	A4,B4	0	4.control	68.3	49.3	2.47	3.63	201.08	201.08			2		1,4
IL-1 a (21)	X5	C4,D4	0	5. control	73	54	1.41	1.94	216.82	216.82			2		1
IL-1 a (21)	X6	E4,F4	0	6. control	100.5	81.5	0.71	0.7	304.6	304.6			2		1,4
IL-1 a (21)	X7	G4,H4	0	7. TKTB34-PIK3CA	85.5	66.5	4.95	5.79	257.37	257.37			2		1
IL-1 a (21)	X8	A5,B5	0	8. TKTB34-PIK3CA	105.3	86.3	12.37	11.76	319.28	319.28			2		1,4
IL-1 a (21)	X9	C5,D5	0	9. TKTB34-PIK3CA	58.3	39.3	6.72	11.53	167.18	167.18			2		1
IL-1 a (21)	X10	E5,F5	0	10. TKTB34-PIK3CA	98	79	5.66	5.77	296.82	296.82			2
IL-1 a (21)	X11	G5,H5	0	11. TKTB34-PIK3CA	251	232	16.97	6.76	732.2	732.2			2		1,4
IL-1 a (21)	X12	A6,B6	0	12. TKTB34-PIK3CA	149.5	130.5	2.12	1.42	451.22	451.22			2
IL-1 a (21)	X13	C6,D6	0	13.control	41	22	1.41	3.45	105.49	105.49			2
IL-1 a (21)	X14	E6,F6	0	14.control	33.3	14.3	1.06	3.19	75.74	75.74			2
IL-1 a (21)	X15	G6,H6	0	15. control	70	51	1.41	2.02	206.9	206.9			2
IL-1 a (21)	X16	A7,B7	0	16. control	43.8	24.8	6.72	15.35	115.68	115.68			2
IL-1 a (21)	X17	C7,D7	0	17. control	25.3	6.3	6.01	23.8	42.63	42.63			2
IL-1 a (21)	X18	E7,F7	0	18. control	29.3	10.3	6.01	20.55	59.59	59.59			2		1
IL-1 a (21)	X19	G7,H7	0	19. TKTB34-RAS	34.5	15.5	0	0	80.66	80.66			2		1,4
IL-1 a (21)	X20	A8,B8	0	20.TKTB34-RAS	55.5	36.5	4.95	8.92	157.65	157.65			2
IL-1 a (21)	X21	C8,D8	0	21. TKTB34-RAS	65	46	5.66	8.7	190.18	190.18			2
IL-1 a (21)	X22	E8,F8	0	22.TKTB34-RAS	42.8	23.8	0.35	0.83	111.99	111.99			2		1
IL-1 a (21)	X23	G8,H8	0	23. TKTB34-RAS	48.5	29.5	0.71	1.46	132.92	132.92			2
IL-1 a (21)	X24	A9,B9	0	24. TKTB34-RAS	42	23	1.41	3.37	109.21	109.21			2
IL-1 a (21)	X25	C9,D9	0	25. control	45.3	26.3	1.06	2.34	121.17	121.17			2
IL-1 a (21)	X26	E9,F9	0	26. control	45.8	26.8	8.13	17.77	122.99	122.99			2
IL-1 a (21)	X27	G9,H9	0	27. control	51	32	1.41	2.77	141.84	141.84			2
IL-1 a (21)	X28	A10,B10	0	28. control	34.3	15.3	2.47	7.23	79.68	79.68			2
IL-1 a (21)	X29	C10,D10	0	29. control	41.8	22.8	1.77	4.23	108.28	108.28			2		1,4
IL-1 a (21)	X30	E10,F10	0	30. control	52.5	33.5	17.68	33.67	147.14	147.14			2		1,4
IL-1 a (21)	X31	G10,H10	0	31. TKTB6-RAS	38.8	19.8	1.77	4.56	97.03	97.03			2		1
IL-1 a (21)	X32	A11,B11	0	32. TKTB6-RAS	37.8	18.8	7.42	19.67	93.22	93.22			2
IL-1 a (21)	X33	C11,D11	0	33. TKTB6-RAS	43.5	24.5	0	0	114.76	114.76			2		1,4
IL-1 a (21)	X34	E11,F11	0	34.TKTB6-RAS	43.5	24.5	0.71	1.63	114.76	114.76			2		1
IL-1 a (21)	X35	G11,H11	0	35. TKTB6-RAS	36.3	17.3	2.47	6.83	87.47	87.47			2
IL-1 a (21)	X36	A12,B12	0	36. TKTB6-RAS	45.5	26.5	3.54	7.77	122.08	122.08			2		1
Analyte	Type	Well	Outlier	Description	FI	FI - Bkgd	Std Dev	%CV	Conc in Range	Obs Conc	Exp Conc	(Obs/Exp) * 100	Dilution	Bead Count	Sampling Errors
IL-1 a (21)	B	A1	0		17	17							1	84
IL-1 a (21)	B	B1	0		21	21							1	66
IL-1 a (21)	S1	C1	0		18	-1			3.66	3.66	3.2	114	1	80
IL-1 a (21)	S1	D1	1		21	2					3.2		1	80
IL-1 a (21)	S2	E1	0		24	5			18.55	18.55	16	116	1	113
IL-1 a (21)	S2	F1	0		23	4			16.28	16.28	16	102	1	71
IL-1 a (21)	S3	G1	0		53	34			74.45	74.45	80	93	1	75
IL-1 a (21)	S3	H1	1		52	33					80		1	64
IL-1 a (21)	S4	A2	0		244	225			356.76	356.76	400	89	1	105
IL-1 a (21)	S4	B2	0		274	255			396.52	396.52	400	99	1	85
IL-1 a (21)	S5	C2	0		2059	2040			2315.15	2315.15	2000	116	1	77
IL-1 a (21)	S5	D2	0		2143	2124			2395.99	2395.99	2000	120	1	92
IL-1 a (21)	S6	E2	0		10820.5	10801.5			9562.61	9562.61	10000	96	1	84
IL-1 a (21)	S6	F2	1		8266	8247					10000		1	81
IL-1 a (21)	C1	G2	0		92	73			139	139	0	***	1	96
IL-1 a (21)	C1	H2	0		97	78			146.85	146.85	0	***	1	69
IL-1 a (21)	C2	A3	0		614.5	595.5			813.18	813.18	0	***	1	74
IL-1 a (21)	C2	B3	0		591	572			785.87	785.87	0	***	1	67
IL-1 a (21)	X1	C3	0	1. control	65.5	46.5			191.86	191.86			2	102
IL-1 a (21)	X1	D3	0	1. control	63	44			183.42	183.42			2	95	1,4
IL-1 a (21)	X2	E3	0	2. control	226	207			665.06	665.06			2	85
IL-1 a (21)	X2	F3	0	2. control	237	218			694.74	694.74			2	97
IL-1 a (21)	X3	G3	0	3. control	302	283			866.01	866.01			2	91	1
IL-1 a (21)	X3	H3	0	3. control	302	283			866.01	866.01			2	190
IL-1 a (21)	X4	A4	0	4.control	70	51			206.9	206.9			2	131
IL-1 a (21)	X4	B4	0	4. control	66.5	47.5			195.22	195.22			2	110	1,4
IL-1 a (21)	X5	C4	0	5. control	74	55			220.11	220.11			2	136
IL-1 a (21)	X5	D4	0	5. control	72	53			213.53	213.53			2	109	1
IL-1 a (21)	X6	E4	0	6. control	101	82			306.15	306.15			2	87	1,4
IL-1 a (21)	X6	F4	0	6. control	100	81			303.05	303.05			2	79	1,4
IL-1 a (21)	X7	G4	0	7. TKTB34-PIK3CA	82	63			246.14	246.14			2	68	1
IL-1 a (21)	X7	H4	0	7. TKTB34-PIK3CA	89	70			268.52	268.52			2	183
IL-1 a (21)	X8	A5	0	8. TKTB34-PIK3CA	114	95			346.03	346.03			2	165	1
IL-1 a (21)	X8	B5	0	8. TKTB34-PIK3CA	96.5	77.5			292.14	292.14			2	108	1,4
IL-1 a (21)	X9	C5	0	9. TKTB34-PIK3CA	53.5	34.5			150.66	150.66			2	98	1
IL-1 a (21)	X9	D5	0	9. TKTB34-PIK3CA	63	44			183.42	183.42			2	105	1
IL-1 a (21)	X10	E5	0	10. TKTB34-PIK3CA	94	75			284.3	284.3			2	69
IL-1 a (21)	X10	F5	0	10. TKTB34-PIK3CA	102	83			309.25	309.25			2	127
IL-1 a (21)	X11	G5	0	11. TKTB34-PIK3CA	239	220			700.11	700.11			2	77	1,4
IL-1 a (21)	X11	H5	0	11. TKTB34-PIK3CA	263	244			764.04	764.04			2	178	1
IL-1 a (21)	X12	A6	0	12. TKTB34-PIK3CA	148	129			446.87	446.87			2	177
IL-1 a (21)	X12	B6	0	12. TKTB34-PIK3CA	151	132			455.56	455.56			2	115
IL-1 a (21)	X13	C6	0	13.control	40	21			101.74	101.74			2	73
IL-1 a (21)	X13	D6	0	13. control	42	23			109.21	109.21			2	77
IL-1 a (21)	X14	E6	0	14.control	32.5	13.5			72.77	72.77			2	84
IL-1 a (21)	X14	F6	0	14. control	34	15			78.7	78.7			2	67
IL-1 a (21)	X15	G6	0	15. control	69	50			203.58	203.58			2	97
IL-1 a (21)	X15	H6	0	15. control	71	52			210.22	210.22			2	50
IL-1 a (21)	X16	A7	0	16. control	48.5	29.5			132.92	132.92			2	50
IL-1 a (21)	X16	B7	0	16. control	39	20			97.97	97.97			2	50
IL-1 a (21)	X17	C7	0	17. control	29.5	10.5			60.63	60.63			2	50
IL-1 a (21)	X17	D7	0	17. control	21	2			23.13	23.13			2	21
IL-1 a (21)	X18	E7	0	18. control	25	6			41.53	41.53			2	16	1
IL-1 a (21)	X18	F7	0	18. control	33.5	14.5			76.73	76.73			2	28
IL-1 a (21)	X19	G7	0	19. TKTB34-RAS	***	***			***	***			2		1,4
IL-1 a (21)	X19	H7	0	19. TKTB34-RAS	34.5	15.5			80.66	80.66			2	2	1,4
IL-1 a (21)	X20	A8	0	20.TKTB34-RAS	59	40			169.76	169.76			2	77
IL-1 a (21)	X20	B8	0	20.TKTB34-RAS	52	33			145.38	145.38			2	93
IL-1 a (21)	X21	C8	0	21. TKTB34-RAS	61	42			176.61	176.61			2	94
IL-1 a (21)	X21	D8	0	21.TKTB34-RAS	69	50			203.58	203.58			2	50
IL-1 a (21)	X22	E8	0	22.TKTB34-RAS	42.5	23.5			111.07	111.07			2	36
IL-1 a (21)	X22	F8	0	22.TKTB34-RAS	43	24			112.92	112.92			2	18	1
IL-1 a (21)	X23	G8	0	23. TKTB34-RAS	49	30			134.71	134.71			2	50
IL-1 a (21)	X23	H8	0	23.TKTB34-RAS	48	29			131.13	131.13			2	76
IL-1 a (21)	X24	A9	0	24. TKTB34-RAS	41	22			105.49	105.49			2	59
IL-1 a (21)	X24	B9	0	24. TKTB34-RAS	43	24			112.92	112.92			2	54
IL-1 a (21)	X25	C9	0	25. control	44.5	25.5			118.43	118.43			2	50
IL-1 a (21)	X25	D9	0	25.control	46	27			123.9	123.9			2	51
IL-1 a (21)	X26	E9	0	26. control	40	21			101.74	101.74			2	35
IL-1 a (21)	X26	F9	0	26.control	51.5	32.5			143.61	143.61			2	48
IL-1 a (21)	X27	G9	0	27. control	52	33			145.38	145.38			2	59
IL-1 a (21)	X27	H9	0	27.control	50	31			138.28	138.28			2	108
IL-1 a (21)	X28	A10	0	28. control	32.5	13.5			72.77	72.77			2	108
IL-1 a (21)	X28	B10	0	28. control	36	17			86.5	86.5			2	81
IL-1 a (21)	X29	C10	0	29. control	40.5	21.5			103.62	103.62			2	8	1,4
IL-1 a (21)	X29	D10	0	29. control	43	24			112.92	112.92			2	11	1
IL-1 a (21)	X30	E10	0	30. control	40	21			101.74	101.74			2	11	1
IL-1 a (21)	X30	F10	0	30. control	65	46			190.18	190.18			2	8	1,4
IL-1 a (21)	X31	G10	0	31. TKTB6-RAS	40	21			101.74	101.74			2	13	1
IL-1 a (21)	X31	H10	0	31. TKTB6-RAS	37.5	18.5			92.27	92.27			2	42	1
IL-1 a (21)	X32	A11	0	32. TKTB6-RAS	43	24			112.92	112.92			2	149
IL-1 a (21)	X32	B11	0	32. TKTB6-RAS	32.5	13.5			72.77	72.77			2	112
IL-1 a (21)	X33	C11	0	33. TKTB6-RAS	43.5	24.5			114.76	114.76			2	68	1
IL-1 a (21)	X33	D11	0	33. TKTB6-RAS	43.5	24.5			114.76	114.76			2	106	1,4
IL-1 a (21)	X34	E11	0	34.TKTB6-RAS	44	25			116.6	116.6			2	19	1
IL-1 a (21)	X34	F11	0	34. TKTB6-RAS	43	24			112.92	112.92			2	16	1
IL-1 a (21)	X35	G11	0	35. TKTB6-RAS	38	19			94.18	94.18			2	90
IL-1 a (21)	X35	H11	0	35. TKTB6-RAS	34.5	15.5			80.66	80.66			2	84
IL-1 a (21)	X36	A12	0	36. TKTB6-RAS	48	29			131.13	131.13			2	11	1
IL-1 a (21)	X36	B12	0	36. TKTB6-RAS	43	24			112.92	112.92			2	24
Sampling Errors: 1 - Low bead #; 2 - Agg beads; 3 - Classify %; 4 - Region selection; 5 - Platform temperature
*** = Value not available; --- = Designated as an outlier
*Value = Value extrapolated beyond standard range
OOR = Out of Range; OOR> = Out of Range Above; OOR< = Out of Range Below
Exp Conc = Expected Concentration; Obs Conc = Observed Concentration
Conc in Range = Unknown sample concentrations within range where standards recovery is 70-130%
Conc In Range = 3.655 to 9562.605 (equivalent to -1.0 to 10801.5 FI - Bkgd)
Concentration Units = pg/ml
Regression Type: Logistic - 5PL
Std. Curve: FI = -2.04577 + (99552.7 + 2.04577) / ((1 + (Conc / 63351.9)^-11.2458))^0.104441
FitProb. = 0.0001, ResVar. = 16.2181

## Sheet: IL-2 (26)
File Name: C:\Users\Public\Documents\CLIENT RUNS\Nakshatri\2022\Mo Plasma 32-Plex-Plate1-022322.Results.rbx
Analyte: IL-2 (26)
Acquisition Date: 24-Feb-2022, 10:22 AM
Reader Serial Number: LX10010148401
Plate ID:
RP1 PMT (Volts): 587.55
RP1 Target: 3672
Analyte	Type	Well	Outlier	Description	FI	FI - Bkgd	Std Dev	%CV	Conc in Range	Obs Conc	Exp Conc	(Obs/Exp) * 100	Dilution	Bead Count	Sampling Errors
IL-2 (26)	B	A1,B1	0		15.5	15.5	0.71	4.56					1
IL-2 (26)	S1	C1,D1	2		29	13.5	0	0	2.93	2.93	3.2	92	1
IL-2 (26)	S2	E1,F1	0		97.3	81.8	1.77	1.82	18.2	18.2	16	114	1
IL-2 (26)	S3	G1,H1	2		433	417.5	0	0	72.65	72.65	80	91	1
IL-2 (26)	S4	A2,B2	0		3218.5	3203	58.69	1.82	434.59	434.59	400	109	1
IL-2 (26)	S5	C2,D2	0		12012.5	11997	355.67	2.96	1920.05	1920.05	2000	96	1
IL-2 (26)	S6	E2,F2	0		25270.5	25255	615.89	2.44	10315.2	10315.2	10000	103	1
IL-2 (26)	C1	G2,H2	0		930.5	915	40.31	4.33	141.45	141.45	0	***	1
IL-2 (26)	C2	A3,B3	0		6172.5	6157	303.35	4.91	841.76	841.76	0	***	1
IL-2 (26)	X1	C3,D3	0	1. control	28	12.5	2.83	10.1	OOR <	*5.26			2		1,4
IL-2 (26)	X2	E3,F3	0	2. control	24.5	9	0.71	2.89	OOR <	*3.00			2
IL-2 (26)	X3	G3,H3	0	3. control	24.5	9	2.12	8.66	OOR <	*3.00			2		1
IL-2 (26)	X4	A4,B4	0	4.control	18.5	3	0.71	3.82	OOR <	OOR <			2		1,4
IL-2 (26)	X5	C4,D4	0	5. control	20	4.5	0	0	OOR <	OOR <			2		1
IL-2 (26)	X6	E4,F4	0	6. control	22	6.5	2.83	12.86	OOR <	*1.09			2		1,4
IL-2 (26)	X7	G4,H4	0	7. TKTB34-PIK3CA	23.5	8	0.71	3.01	OOR <	*2.29			2		1
IL-2 (26)	X8	A5,B5	0	8. TKTB34-PIK3CA	22.5	7	0.71	3.14	OOR <	*1.51			2		1,4
IL-2 (26)	X9	C5,D5	0	9. TKTB34-PIK3CA	28	12.5	0	0	OOR <	*5.26			2		1
IL-2 (26)	X10	E5,F5	0	10. TKTB34-PIK3CA	18.3	2.8	0.35	1.94	OOR <	OOR <			2
IL-2 (26)	X11	G5,H5	0	11. TKTB34-PIK3CA	25	9.5	1.41	5.66	OOR <	*3.34			2		1,4
IL-2 (26)	X12	A6,B6	0	12. TKTB34-PIK3CA	21	5.5	2.83	13.47	OOR <	OOR <			2
IL-2 (26)	X13	C6,D6	0	13.control	16	0.5	0	0	OOR <	OOR <			2
IL-2 (26)	X14	E6,F6	0	14.control	14.5	-1	0.71	4.88	OOR <	OOR <			2
IL-2 (26)	X15	G6,H6	0	15. control	16.5	1	0.71	4.29	OOR <	OOR <			2
IL-2 (26)	X16	A7,B7	0	16. control	23.5	8	0.71	3.01	OOR <	*2.29			2
IL-2 (26)	X17	C7,D7	0	17. control	24.5	9	4.95	20.2	OOR <	*3.00			2
IL-2 (26)	X18	E7,F7	0	18. control	18	2.5	0	0	OOR <	OOR <			2		1
IL-2 (26)	X19	G7,H7	0	19. TKTB34-RAS	22	6.5	0	0	OOR <	*1.09			2		1,4
IL-2 (26)	X20	A8,B8	0	20.TKTB34-RAS	20.5	5	0.71	3.45	OOR <	OOR <			2
IL-2 (26)	X21	C8,D8	0	21. TKTB34-RAS	36	20.5	2.83	7.86	9.74	9.74			2
IL-2 (26)	X22	E8,F8	0	22.TKTB34-RAS	20.5	5	2.12	10.35	OOR <	OOR <			2		1
IL-2 (26)	X23	G8,H8	0	23. TKTB34-RAS	24	8.5	4.24	17.68	OOR <	*2.65			2
IL-2 (26)	X24	A9,B9	0	24. TKTB34-RAS	28	12.5	1.41	5.05	OOR <	*5.26			2
IL-2 (26)	X25	C9,D9	0	25. control	20.5	5	0.71	3.45	OOR <	OOR <			2
IL-2 (26)	X26	E9,F9	0	26. control	19.5	4	0.71	3.63	OOR <	OOR <			2
IL-2 (26)	X27	G9,H9	0	27. control	17.5	2	0.71	4.04	OOR <	OOR <			2
IL-2 (26)	X28	A10,B10	0	28. control	16.5	1	0.71	4.29	OOR <	OOR <			2
IL-2 (26)	X29	C10,D10	0	29. control	19.5	4	0.71	3.63	OOR <	OOR <			2		1,4
IL-2 (26)	X30	E10,F10	0	30. control	17.5	2	0.71	4.04	OOR <	OOR <			2		1,4
IL-2 (26)	X31	G10,H10	0	31. TKTB6-RAS	17	1.5	1.41	8.32	OOR <	OOR <			2		1
IL-2 (26)	X32	A11,B11	0	32. TKTB6-RAS	15.3	-0.3	0.35	2.32	OOR <	OOR <			2
IL-2 (26)	X33	C11,D11	0	33. TKTB6-RAS	18.3	2.8	2.47	13.56	OOR <	OOR <			2		1,4
IL-2 (26)	X34	E11,F11	0	34.TKTB6-RAS	16.5	1	0.71	4.29	OOR <	OOR <			2		1
IL-2 (26)	X35	G11,H11	0	35. TKTB6-RAS	16.5	1	2.12	12.86	OOR <	OOR <			2
IL-2 (26)	X36	A12,B12	0	36. TKTB6-RAS	15	-0.5	0	0	OOR <	OOR <			2		1
Analyte	Type	Well	Outlier	Description	FI	FI - Bkgd	Std Dev	%CV	Conc in Range	Obs Conc	Exp Conc	(Obs/Exp) * 100	Dilution	Bead Count	Sampling Errors
IL-2 (26)	B	A1	0		15	15							1	90
IL-2 (26)	B	B1	0		16	16							1	72
IL-2 (26)	S1	C1	0		29	13.5			2.93	2.93	3.2	92	1	77
IL-2 (26)	S1	D1	1		34	18.5					3.2		1	73
IL-2 (26)	S2	E1	0		96	80.5			17.96	17.96	16	112	1	95
IL-2 (26)	S2	F1	0		98.5	83			18.45	18.45	16	115	1	74
IL-2 (26)	S3	G1	1		421.5	406					80		1	66
IL-2 (26)	S3	H1	0		433	417.5			72.65	72.65	80	91	1	63
IL-2 (26)	S4	A2	0		3260	3244.5			439.96	439.96	400	110	1	106
IL-2 (26)	S4	B2	0		3177	3161.5			429.23	429.23	400	107	1	116
IL-2 (26)	S5	C2	0		12264	12248.5			1979.12	1979.12	2000	99	1	90
IL-2 (26)	S5	D2	0		11761	11745.5			1862.31	1862.31	2000	93	1	81
IL-2 (26)	S6	E2	0		25706	25690.5			OOR >	*11129.94	10000	111	1	79
IL-2 (26)	S6	F2	0		24835	24819.5			9591.24	9591.24	10000	96	1	93
IL-2 (26)	C1	G2	0		902	886.5			137.66	137.66	0	***	1	81
IL-2 (26)	C1	H2	0		959	943.5			145.23	145.23	0	***	1	80
IL-2 (26)	C2	A3	0		6387	6371.5			873.88	873.88	0	***	1	74
IL-2 (26)	C2	B3	0		5958	5942.5			810.04	810.04	0	***	1	85
IL-2 (26)	X1	C3	0	1. control	30	14.5			6.44	6.44			2	91
IL-2 (26)	X1	D3	0	1. control	26	10.5			OOR <	*4.00			2	78	1,4
IL-2 (26)	X2	E3	0	2. control	24	8.5			OOR <	*2.65			2	108
IL-2 (26)	X2	F3	0	2. control	25	9.5			OOR <	*3.34			2	79
IL-2 (26)	X3	G3	0	3. control	26	10.5			OOR <	*4.00			2	77	1
IL-2 (26)	X3	H3	0	3. control	23	7.5			OOR <	*1.91			2	139
IL-2 (26)	X4	A4	0	4.control	19	3.5			OOR <	OOR <			2	144
IL-2 (26)	X4	B4	0	4. control	18	2.5			OOR <	OOR <			2	96	1,4
IL-2 (26)	X5	C4	0	5. control	20	4.5			OOR <	OOR <			2	94
IL-2 (26)	X5	D4	0	5. control	20	4.5			OOR <	OOR <			2	78	1
IL-2 (26)	X6	E4	0	6. control	24	8.5			OOR <	*2.65			2	57	1,4
IL-2 (26)	X6	F4	0	6. control	20	4.5			OOR <	OOR <			2	41	1,4
IL-2 (26)	X7	G4	0	7. TKTB34-PIK3CA	24	8.5			OOR <	*2.65			2	59	1
IL-2 (26)	X7	H4	0	7. TKTB34-PIK3CA	23	7.5			OOR <	*1.91			2	167
IL-2 (26)	X8	A5	0	8. TKTB34-PIK3CA	23	7.5			OOR <	*1.91			2	111	1
IL-2 (26)	X8	B5	0	8. TKTB34-PIK3CA	22	6.5			OOR <	*1.09			2	54	1,4
IL-2 (26)	X9	C5	0	9. TKTB34-PIK3CA	28	12.5			OOR <	*5.26			2	76	1
IL-2 (26)	X9	D5	0	9. TKTB34-PIK3CA	28	12.5			OOR <	*5.26			2	51	1
IL-2 (26)	X10	E5	0	10. TKTB34-PIK3CA	18.5	3			OOR <	OOR <			2	76
IL-2 (26)	X10	F5	0	10. TKTB34-PIK3CA	18	2.5			OOR <	OOR <			2	98
IL-2 (26)	X11	G5	0	11. TKTB34-PIK3CA	26	10.5			OOR <	*4.00			2	79	1,4
IL-2 (26)	X11	H5	0	11. TKTB34-PIK3CA	24	8.5			OOR <	*2.65			2	164	1
IL-2 (26)	X12	A6	0	12. TKTB34-PIK3CA	23	7.5			OOR <	*1.91			2	155
IL-2 (26)	X12	B6	0	12. TKTB34-PIK3CA	19	3.5			OOR <	OOR <			2	105
IL-2 (26)	X13	C6	0	13.control	16	0.5			OOR <	OOR <			2	76
IL-2 (26)	X13	D6	0	13. control	16	0.5			OOR <	OOR <			2	66
IL-2 (26)	X14	E6	0	14.control	15	-0.5			OOR <	OOR <			2	77
IL-2 (26)	X14	F6	0	14. control	14	-1.5			OOR <	OOR <			2	79
IL-2 (26)	X15	G6	0	15. control	17	1.5			OOR <	OOR <			2	87
IL-2 (26)	X15	H6	0	15. control	16	0.5			OOR <	OOR <			2	63
IL-2 (26)	X16	A7	0	16. control	24	8.5			OOR <	*2.65			2	91
IL-2 (26)	X16	B7	0	16. control	23	7.5			OOR <	*1.91			2	93
IL-2 (26)	X17	C7	0	17. control	21	5.5			OOR <	OOR <			2	60
IL-2 (26)	X17	D7	0	17. control	28	12.5			OOR <	*5.26			2	83
IL-2 (26)	X18	E7	0	18. control	18	2.5			OOR <	OOR <			2	88	1
IL-2 (26)	X18	F7	0	18. control	18	2.5			OOR <	OOR <			2	92
IL-2 (26)	X19	G7	0	19. TKTB34-RAS	22	6.5			OOR <	*1.09			2	101	1,4
IL-2 (26)	X19	H7	0	19. TKTB34-RAS	22	6.5			OOR <	*1.09			2	173	1,4
IL-2 (26)	X20	A8	0	20.TKTB34-RAS	20	4.5			OOR <	OOR <			2	75
IL-2 (26)	X20	B8	0	20.TKTB34-RAS	21	5.5			OOR <	OOR <			2	85
IL-2 (26)	X21	C8	0	21. TKTB34-RAS	34	18.5			8.67	8.67			2	85
IL-2 (26)	X21	D8	0	21.TKTB34-RAS	38	22.5			10.78	10.78			2	73
IL-2 (26)	X22	E8	0	22.TKTB34-RAS	19	3.5			OOR <	OOR <			2	95
IL-2 (26)	X22	F8	0	22.TKTB34-RAS	22	6.5			OOR <	*1.09			2	61	1
IL-2 (26)	X23	G8	0	23. TKTB34-RAS	21	5.5			OOR <	OOR <			2	84
IL-2 (26)	X23	H8	0	23.TKTB34-RAS	27	11.5			OOR <	*4.64			2	99
IL-2 (26)	X24	A9	0	24. TKTB34-RAS	29	13.5			5.86	5.86			2	79
IL-2 (26)	X24	B9	0	24. TKTB34-RAS	27	11.5			OOR <	*4.64			2	87
IL-2 (26)	X25	C9	0	25. control	21	5.5			OOR <	OOR <			2	106
IL-2 (26)	X25	D9	0	25.control	20	4.5			OOR <	OOR <			2	100
IL-2 (26)	X26	E9	0	26. control	20	4.5			OOR <	OOR <			2	86
IL-2 (26)	X26	F9	0	26.control	19	3.5			OOR <	OOR <			2	89
IL-2 (26)	X27	G9	0	27. control	17	1.5			OOR <	OOR <			2	87
IL-2 (26)	X27	H9	0	27.control	18	2.5			OOR <	OOR <			2	133
IL-2 (26)	X28	A10	0	28. control	16	0.5			OOR <	OOR <			2	130
IL-2 (26)	X28	B10	0	28. control	17	1.5			OOR <	OOR <			2	82
IL-2 (26)	X29	C10	0	29. control	20	4.5			OOR <	OOR <			2	66	1,4
IL-2 (26)	X29	D10	0	29. control	19	3.5			OOR <	OOR <			2	66	1
IL-2 (26)	X30	E10	0	30. control	17	1.5			OOR <	OOR <			2	53	1
IL-2 (26)	X30	F10	0	30. control	18	2.5			OOR <	OOR <			2	45	1,4
IL-2 (26)	X31	G10	0	31. TKTB6-RAS	16	0.5			OOR <	OOR <			2	67	1
IL-2 (26)	X31	H10	0	31. TKTB6-RAS	18	2.5			OOR <	OOR <			2	49	1
IL-2 (26)	X32	A11	0	32. TKTB6-RAS	15	-0.5			OOR <	OOR <			2	139
IL-2 (26)	X32	B11	0	32. TKTB6-RAS	15.5	0			OOR <	OOR <			2	96
IL-2 (26)	X33	C11	0	33. TKTB6-RAS	16.5	1			OOR <	OOR <			2	40	1
IL-2 (26)	X33	D11	0	33. TKTB6-RAS	20	4.5			OOR <	OOR <			2	62	1,4
IL-2 (26)	X34	E11	0	34.TKTB6-RAS	17	1.5			OOR <	OOR <			2	99	1
IL-2 (26)	X34	F11	0	34. TKTB6-RAS	16	0.5			OOR <	OOR <			2	71	1
IL-2 (26)	X35	G11	0	35. TKTB6-RAS	18	2.5			OOR <	OOR <			2	101
IL-2 (26)	X35	H11	0	35. TKTB6-RAS	15	-0.5			OOR <	OOR <			2	67
IL-2 (26)	X36	A12	0	36. TKTB6-RAS	15	-0.5			OOR <	OOR <			2	61	1
IL-2 (26)	X36	B12	0	36. TKTB6-RAS	15	-0.5			OOR <	OOR <			2	67
Sampling Errors: 1 - Low bead #; 2 - Agg beads; 3 - Classify %; 4 - Region selection; 5 - Platform temperature
*** = Value not available; --- = Designated as an outlier
*Value = Value extrapolated beyond standard range
OOR = Out of Range; OOR> = Out of Range Above; OOR< = Out of Range Below
Exp Conc = Expected Concentration; Obs Conc = Observed Concentration
Conc in Range = Unknown sample concentrations within range where standards recovery is 70-130%
Conc In Range = 2.928 to 10315.205 (equivalent to 13.5 to 25255.0 FI - Bkgd)
Concentration Units = pg/ml
Regression Type: Logistic - 5PL
Std. Curve: FI = 5.50204 + (32582.9 - 5.50204) / ((1 + (Conc / 2409.18)^-1.00852))^1.22761
FitProb. = 0.0024, ResVar. = 9.1917

## Sheet: IL-3 (29)
File Name: C:\Users\Public\Documents\CLIENT RUNS\Nakshatri\2022\Mo Plasma 32-Plex-Plate1-022322.Results.rbx
Analyte: IL-3 (29)
Acquisition Date: 24-Feb-2022, 10:22 AM
Reader Serial Number: LX10010148401
Plate ID:
RP1 PMT (Volts): 587.55
RP1 Target: 3672
Analyte	Type	Well	Outlier	Description	FI	FI - Bkgd	Std Dev	%CV	Conc in Range	Obs Conc	Exp Conc	(Obs/Exp) * 100	Dilution	Bead Count	Sampling Errors
IL-3 (29)	B	A1,B1	0		25.8	25.8	0.35	1.37					1
IL-3 (29)	S1	C1,D1	0		61.8	36	1.06	1.72	3.17	3.17	3.2	99	1
IL-3 (29)	S2	E1,F1	0		195	169.3	5.66	2.9	16.31	16.31	16	102	1
IL-3 (29)	S3	G1,H1	0		875.3	849.5	27.93	3.19	76.79	76.79	80	96	1
IL-3 (29)	S4	A2,B2	2		3706.5	3680.8	0	0	430.72	430.72	400	108	1
IL-3 (29)	S5	C2,D2	0		9567.3	9541.5	129.75	1.36	1888.23	1888.23	2000	94	1
IL-3 (29)	S6	E2,F2	0		21182.5	21156.8	876.11	4.14	10231.9	10231.9	10000	102	1
IL-3 (29)	C1	G2,H2	0		1463.8	1438	49.85	3.41	135.47	135.47	0	***	1
IL-3 (29)	C2	A3,B3	0		5757.3	5731.5	177.84	3.09	814.17	814.17	0	***	1
IL-3 (29)	X1	C3,D3	0	1. control	35	9.3	1.41	4.04	OOR <	OOR <			2		1,4
IL-3 (29)	X2	E3,F3	0	2. control	33	7.3	2.83	8.57	OOR <	OOR <			2
IL-3 (29)	X3	G3,H3	0	3. control	33.3	7.5	1.06	3.19	OOR <	OOR <			2		1
IL-3 (29)	X4	A4,B4	0	4.control	33.8	8	2.47	7.33	OOR <	OOR <			2		1,4
IL-3 (29)	X5	C4,D4	0	5. control	33	7.3	2.83	8.57	OOR <	OOR <			2		1
IL-3 (29)	X6	E4,F4	0	6. control	30	4.3	1.41	4.71	OOR <	OOR <			2		1,4
IL-3 (29)	X7	G4,H4	0	7. TKTB34-PIK3CA	35	9.3	1.41	4.04	OOR <	OOR <			2		1
IL-3 (29)	X8	A5,B5	0	8. TKTB34-PIK3CA	32	6.3	0	0	OOR <	OOR <			2		1,4
IL-3 (29)	X9	C5,D5	0	9. TKTB34-PIK3CA	33.3	7.5	0.35	1.06	OOR <	OOR <			2		1
IL-3 (29)	X10	E5,F5	0	10. TKTB34-PIK3CA	32	6.3	1.41	4.42	OOR <	OOR <			2
IL-3 (29)	X11	G5,H5	0	11. TKTB34-PIK3CA	33	7.3	2.83	8.57	OOR <	OOR <			2		1,4
IL-3 (29)	X12	A6,B6	0	12. TKTB34-PIK3CA	28.5	2.8	2.12	7.44	OOR <	OOR <			2
IL-3 (29)	X13	C6,D6	0	13.control	29.5	3.8	0.71	2.4	OOR <	OOR <			2
IL-3 (29)	X14	E6,F6	0	14.control	27.3	1.5	1.06	3.89	OOR <	OOR <			2
IL-3 (29)	X15	G6,H6	0	15. control	27.3	1.5	2.47	9.08	OOR <	OOR <			2
IL-3 (29)	X16	A7,B7	0	16. control	31.8	6	3.89	12.25	OOR <	OOR <			2
IL-3 (29)	X17	C7,D7	0	17. control	33	7.3	5.66	17.14	OOR <	OOR <			2
IL-3 (29)	X18	E7,F7	0	18. control	31.5	5.8	2.12	6.73	OOR <	OOR <			2		1
IL-3 (29)	X19	G7,H7	0	19. TKTB34-RAS	32.5	6.8	3.54	10.88	OOR <	OOR <			2		1,4
IL-3 (29)	X20	A8,B8	0	20.TKTB34-RAS	27.3	1.5	0.35	1.3	OOR <	OOR <			2
IL-3 (29)	X21	C8,D8	0	21. TKTB34-RAS	37	11.3	2.83	7.64	OOR <	OOR <			2
IL-3 (29)	X22	E8,F8	0	22.TKTB34-RAS	31.5	5.8	0.71	2.24	OOR <	OOR <			2		1
IL-3 (29)	X23	G8,H8	0	23. TKTB34-RAS	33.5	7.8	3.54	10.55	OOR <	OOR <			2
IL-3 (29)	X24	A9,B9	0	24. TKTB34-RAS	31.8	6	2.47	7.79	OOR <	OOR <			2
IL-3 (29)	X25	C9,D9	0	25. control	29.5	3.8	0.71	2.4	OOR <	OOR <			2
IL-3 (29)	X26	E9,F9	0	26. control	29	3.3	1.41	4.88	OOR <	OOR <			2
IL-3 (29)	X27	G9,H9	0	27. control	28	2.3	0	0	OOR <	OOR <			2
IL-3 (29)	X28	A10,B10	0	28. control	30.3	4.5	3.89	12.86	OOR <	OOR <			2
IL-3 (29)	X29	C10,D10	0	29. control	28	2.3	1.41	5.05	OOR <	OOR <			2		1,4
IL-3 (29)	X30	E10,F10	0	30. control	28	2.3	1.41	5.05	OOR <	OOR <			2		1,4
IL-3 (29)	X31	G10,H10	0	31. TKTB6-RAS	26.5	0.8	0.71	2.67	OOR <	OOR <			2		1
IL-3 (29)	X32	A11,B11	0	32. TKTB6-RAS	28	2.3	1.41	5.05	OOR <	OOR <			2
IL-3 (29)	X33	C11,D11	0	33. TKTB6-RAS	31	5.3	1.41	4.56	OOR <	OOR <			2		1,4
IL-3 (29)	X34	E11,F11	0	34.TKTB6-RAS	30.5	4.8	2.12	6.96	OOR <	OOR <			2		1
IL-3 (29)	X35	G11,H11	0	35. TKTB6-RAS	27.5	1.8	3.54	12.86	OOR <	OOR <			2
IL-3 (29)	X36	A12,B12	0	36. TKTB6-RAS	29	3.3	0	0	OOR <	OOR <			2		1
Analyte	Type	Well	Outlier	Description	FI	FI - Bkgd	Std Dev	%CV	Conc in Range	Obs Conc	Exp Conc	(Obs/Exp) * 100	Dilution	Bead Count	Sampling Errors
IL-3 (29)	B	A1	0		26	26							1	73
IL-3 (29)	B	B1	0		25.5	25.5							1	76
IL-3 (29)	S1	C1	0		62.5	36.8			3.27	3.27	3.2	102	1	84
IL-3 (29)	S1	D1	0		61	35.3			OOR <	*3.07	3.2	96	1	78
IL-3 (29)	S2	E1	0		191	165.3			15.95	15.95	16	100	1	93
IL-3 (29)	S2	F1	0		199	173.3			16.66	16.66	16	104	1	91
IL-3 (29)	S3	G1	0		895	869.3			78.65	78.65	80	98	1	55
IL-3 (29)	S3	H1	0		855.5	829.8			74.94	74.94	80	94	1	72
IL-3 (29)	S4	A2	1		3840	3814.3					400		1	83
IL-3 (29)	S4	B2	0		3706.5	3680.8			430.72	430.72	400	108	1	102
IL-3 (29)	S5	C2	0		9659	9633.3			1920.97	1920.97	2000	96	1	77
IL-3 (29)	S5	D2	0		9475.5	9449.8			1855.85	1855.85	2000	93	1	86
IL-3 (29)	S6	E2	0		21802	21776.3			OOR >	*11020.11	10000	110	1	85
IL-3 (29)	S6	F2	0		20563	20537.3			9490.77	9490.77	10000	95	1	71
IL-3 (29)	C1	G2	0		1499	1473.3			139.22	139.22	0	***	1	96
IL-3 (29)	C1	H2	0		1428.5	1402.8			131.76	131.76	0	***	1	88
IL-3 (29)	C2	A3	0		5883	5857.3			841.66	841.66	0	***	1	78
IL-3 (29)	C2	B3	0		5631.5	5605.8			787.17	787.17	0	***	1	78
IL-3 (29)	X1	C3	0	1. control	36	10.3			OOR <	OOR <			2	109
IL-3 (29)	X1	D3	0	1. control	34	8.3			OOR <	OOR <			2	101	1,4
IL-3 (29)	X2	E3	0	2. control	31	5.3			OOR <	OOR <			2	77
IL-3 (29)	X2	F3	0	2. control	35	9.3			OOR <	OOR <			2	96
IL-3 (29)	X3	G3	0	3. control	32.5	6.8			OOR <	OOR <			2	104	1
IL-3 (29)	X3	H3	0	3. control	34	8.3			OOR <	OOR <			2	212
IL-3 (29)	X4	A4	0	4.control	35.5	9.8			OOR <	OOR <			2	154
IL-3 (29)	X4	B4	0	4. control	32	6.3			OOR <	OOR <			2	123	1,4
IL-3 (29)	X5	C4	0	5. control	31	5.3			OOR <	OOR <			2	139
IL-3 (29)	X5	D4	0	5. control	35	9.3			OOR <	OOR <			2	105	1
IL-3 (29)	X6	E4	0	6. control	31	5.3			OOR <	OOR <			2	73	1,4
IL-3 (29)	X6	F4	0	6. control	29	3.3			OOR <	OOR <			2	111	1,4
IL-3 (29)	X7	G4	0	7. TKTB34-PIK3CA	34	8.3			OOR <	OOR <			2	101	1
IL-3 (29)	X7	H4	0	7. TKTB34-PIK3CA	36	10.3			OOR <	OOR <			2	187
IL-3 (29)	X8	A5	0	8. TKTB34-PIK3CA	32	6.3			OOR <	OOR <			2	201	1
IL-3 (29)	X8	B5	0	8. TKTB34-PIK3CA	32	6.3			OOR <	OOR <			2	136	1,4
IL-3 (29)	X9	C5	0	9. TKTB34-PIK3CA	33	7.3			OOR <	OOR <			2	114	1
IL-3 (29)	X9	D5	0	9. TKTB34-PIK3CA	33.5	7.8			OOR <	OOR <			2	116	1
IL-3 (29)	X10	E5	0	10. TKTB34-PIK3CA	31	5.3			OOR <	OOR <			2	73
IL-3 (29)	X10	F5	0	10. TKTB34-PIK3CA	33	7.3			OOR <	OOR <			2	114
IL-3 (29)	X11	G5	0	11. TKTB34-PIK3CA	31	5.3			OOR <	OOR <			2	87	1,4
IL-3 (29)	X11	H5	0	11. TKTB34-PIK3CA	35	9.3			OOR <	OOR <			2	159	1
IL-3 (29)	X12	A6	0	12. TKTB34-PIK3CA	30	4.3			OOR <	OOR <			2	177
IL-3 (29)	X12	B6	0	12. TKTB34-PIK3CA	27	1.3			OOR <	OOR <			2	126
IL-3 (29)	X13	C6	0	13.control	29	3.3			OOR <	OOR <			2	69
IL-3 (29)	X13	D6	0	13. control	30	4.3			OOR <	OOR <			2	76
IL-3 (29)	X14	E6	0	14.control	26.5	0.8			OOR <	OOR <			2	80
IL-3 (29)	X14	F6	0	14. control	28	2.3			OOR <	OOR <			2	88
IL-3 (29)	X15	G6	0	15. control	25.5	-0.3			OOR <	OOR <			2	66
IL-3 (29)	X15	H6	0	15. control	29	3.3			OOR <	OOR <			2	66
IL-3 (29)	X16	A7	0	16. control	29	3.3			OOR <	OOR <			2	87
IL-3 (29)	X16	B7	0	16. control	34.5	8.8			OOR <	OOR <			2	92
IL-3 (29)	X17	C7	0	17. control	29	3.3			OOR <	OOR <			2	72
IL-3 (29)	X17	D7	0	17. control	37	11.3			OOR <	OOR <			2	99
IL-3 (29)	X18	E7	0	18. control	33	7.3			OOR <	OOR <			2	82	1
IL-3 (29)	X18	F7	0	18. control	30	4.3			OOR <	OOR <			2	81
IL-3 (29)	X19	G7	0	19. TKTB34-RAS	35	9.3			OOR <	OOR <			2	107	1,4
IL-3 (29)	X19	H7	0	19. TKTB34-RAS	30	4.3			OOR <	OOR <			2	157	1,4
IL-3 (29)	X20	A8	0	20.TKTB34-RAS	27.5	1.8			OOR <	OOR <			2	72
IL-3 (29)	X20	B8	0	20.TKTB34-RAS	27	1.3			OOR <	OOR <			2	76
IL-3 (29)	X21	C8	0	21. TKTB34-RAS	35	9.3			OOR <	OOR <			2	80
IL-3 (29)	X21	D8	0	21.TKTB34-RAS	39	13.3			OOR <	OOR <			2	66
IL-3 (29)	X22	E8	0	22.TKTB34-RAS	32	6.3			OOR <	OOR <			2	84
IL-3 (29)	X22	F8	0	22.TKTB34-RAS	31	5.3			OOR <	OOR <			2	87	1
IL-3 (29)	X23	G8	0	23. TKTB34-RAS	36	10.3			OOR <	OOR <			2	83
IL-3 (29)	X23	H8	0	23.TKTB34-RAS	31	5.3			OOR <	OOR <			2	84
IL-3 (29)	X24	A9	0	24. TKTB34-RAS	33.5	7.8			OOR <	OOR <			2	78
IL-3 (29)	X24	B9	0	24. TKTB34-RAS	30	4.3			OOR <	OOR <			2	73
IL-3 (29)	X25	C9	0	25. control	30	4.3			OOR <	OOR <			2	107
IL-3 (29)	X25	D9	0	25.control	29	3.3			OOR <	OOR <			2	87
IL-3 (29)	X26	E9	0	26. control	30	4.3			OOR <	OOR <			2	82
IL-3 (29)	X26	F9	0	26.control	28	2.3			OOR <	OOR <			2	94
IL-3 (29)	X27	G9	0	27. control	28	2.3			OOR <	OOR <			2	100
IL-3 (29)	X27	H9	0	27.control	28	2.3			OOR <	OOR <			2	146
IL-3 (29)	X28	A10	0	28. control	27.5	1.8			OOR <	OOR <			2	114
IL-3 (29)	X28	B10	0	28. control	33	7.3			OOR <	OOR <			2	89
IL-3 (29)	X29	C10	0	29. control	29	3.3			OOR <	OOR <			2	95	1,4
IL-3 (29)	X29	D10	0	29. control	27	1.3			OOR <	OOR <			2	110	1
IL-3 (29)	X30	E10	0	30. control	29	3.3			OOR <	OOR <			2	81	1
IL-3 (29)	X30	F10	0	30. control	27	1.3			OOR <	OOR <			2	71	1,4
IL-3 (29)	X31	G10	0	31. TKTB6-RAS	26	0.3			OOR <	OOR <			2	76	1
IL-3 (29)	X31	H10	0	31. TKTB6-RAS	27	1.3			OOR <	OOR <			2	127	1
IL-3 (29)	X32	A11	0	32. TKTB6-RAS	29	3.3			OOR <	OOR <			2	169
IL-3 (29)	X32	B11	0	32. TKTB6-RAS	27	1.3			OOR <	OOR <			2	142
IL-3 (29)	X33	C11	0	33. TKTB6-RAS	30	4.3			OOR <	OOR <			2	126	1
IL-3 (29)	X33	D11	0	33. TKTB6-RAS	32	6.3			OOR <	OOR <			2	120	1,4
IL-3 (29)	X34	E11	0	34.TKTB6-RAS	29	3.3			OOR <	OOR <			2	120	1
IL-3 (29)	X34	F11	0	34. TKTB6-RAS	32	6.3			OOR <	OOR <			2	115	1
IL-3 (29)	X35	G11	0	35. TKTB6-RAS	30	4.3			OOR <	OOR <			2	114
IL-3 (29)	X35	H11	0	35. TKTB6-RAS	25	-0.8			OOR <	OOR <			2	101
IL-3 (29)	X36	A12	0	36. TKTB6-RAS	29	3.3			OOR <	OOR <			2	167	1
IL-3 (29)	X36	B12	0	36. TKTB6-RAS	29	3.3			OOR <	OOR <			2	164
Sampling Errors: 1 - Low bead #; 2 - Agg beads; 3 - Classify %; 4 - Region selection; 5 - Platform temperature
*** = Value not available; --- = Designated as an outlier
*Value = Value extrapolated beyond standard range
OOR = Out of Range; OOR> = Out of Range Above; OOR< = Out of Range Below
Exp Conc = Expected Concentration; Obs Conc = Observed Concentration
Conc in Range = Unknown sample concentrations within range where standards recovery is 70-130%
Conc In Range = 3.169 to 10231.874 (equivalent to 36.0 to 21156.8 FI - Bkgd)
Concentration Units = pg/ml
Regression Type: Logistic - 5PL
Std. Curve: FI = 19.6746 + (109535 - 19.6746) / ((1 + (Conc / 19.7248)^-0.26054))^9.1834
FitProb. = 0.1356, ResVar. = 2.2270

## Sheet: IL-4 (28)
File Name: C:\Users\Public\Documents\CLIENT RUNS\Nakshatri\2022\Mo Plasma 32-Plex-Plate1-022322.Results.rbx
Analyte: IL-4 (28)
Acquisition Date: 24-Feb-2022, 10:22 AM
Reader Serial Number: LX10010148401
Plate ID:
RP1 PMT (Volts): 587.55
RP1 Target: 3672
Analyte	Type	Well	Outlier	Description	FI	FI - Bkgd	Std Dev	%CV	Conc in Range	Obs Conc	Exp Conc	(Obs/Exp) * 100	Dilution	Bead Count	Sampling Errors
IL-4 (28)	B	A1,B1	0		17.5	17.5	0.71	4.04					1
IL-4 (28)	S1	C1,D1	0		76.8	59.3	1.06	1.38	3.21	3.21	3.2	100	1
IL-4 (28)	S2	E1,F1	0		310.3	292.8	5.3	1.71	15.79	15.79	16	99	1
IL-4 (28)	S3	G1,H1	0		1604	1586.5	65.05	4.06	81.48	81.48	80	102	1
IL-4 (28)	S4	A2,B2	0		7175.8	7158.3	201.17	2.8	394.44	394.44	400	99	1
IL-4 (28)	S5	C2,D2	0		20043	20025.5	254.56	1.27	2034.62	2034.62	2000	102	1
IL-4 (28)	S6	E2,F2	2		27222	27204.5	0	0	9673.58	9673.58	10000	97	1
IL-4 (28)	C1	G2,H2	0		2969.8	2952.3	13.08	0.44	151.53	151.53	0	***	1
IL-4 (28)	C2	A3,B3	0		11461.5	11444	811.05	7.08	719.38	719.38	0	***	1
IL-4 (28)	X1	C3,D3	0	1. control	24	6.5	2.83	11.79	OOR <	*0.15			2		1,4
IL-4 (28)	X2	E3,F3	0	2. control	72.5	55	12.02	16.58	OOR <	*5.94			2
IL-4 (28)	X3	G3,H3	0	3. control	79	61.5	0	0	6.68	6.68			2		1
IL-4 (28)	X4	A4,B4	0	4.control	30	12.5	2.83	9.43	OOR <	*0.93			2		1,4
IL-4 (28)	X5	C4,D4	0	5. control	27.8	10.3	1.06	3.82	OOR <	*0.65			2		1
IL-4 (28)	X6	E4,F4	0	6. control	26	8.5	2.83	10.88	OOR <	*0.42			2		1,4
IL-4 (28)	X7	G4,H4	0	7. TKTB34-PIK3CA	58.3	40.8	2.47	4.25	OOR <	*4.31			2		1
IL-4 (28)	X8	A5,B5	0	8. TKTB34-PIK3CA	63.3	45.8	1.77	2.79	OOR <	*4.88			2		1,4
IL-4 (28)	X9	C5,D5	0	9. TKTB34-PIK3CA	39	21.5	1.41	3.63	OOR <	*2.04			2		1
IL-4 (28)	X10	E5,F5	0	10. TKTB34-PIK3CA	31.5	14	0.71	2.24	OOR <	*1.12			2
IL-4 (28)	X11	G5,H5	0	11. TKTB34-PIK3CA	34.3	16.8	1.77	5.16	OOR <	*1.46			2		1,4
IL-4 (28)	X12	A6,B6	0	12. TKTB34-PIK3CA	48	30.5	9.9	20.62	OOR <	*3.11			2
IL-4 (28)	X13	C6,D6	0	13.control	23	5.5	2.83	12.3	OOR <	*0.00			2
IL-4 (28)	X14	E6,F6	0	14.control	17.5	0	0.71	4.04	OOR <	OOR <			2
IL-4 (28)	X15	G6,H6	0	15. control	23	5.5	0	0	OOR <	*0.00			2
IL-4 (28)	X16	A7,B7	0	16. control	83.3	65.8	8.13	9.77	7.16	7.16			2
IL-4 (28)	X17	C7,D7	0	17. control	30.8	13.3	6.01	19.55	OOR <	*1.03			2
IL-4 (28)	X18	E7,F7	0	18. control	27	9.5	0	0	OOR <	*0.55			2		1
IL-4 (28)	X19	G7,H7	0	19. TKTB34-RAS	36	18.5	2.83	7.86	OOR <	*1.67			2		1,4
IL-4 (28)	X20	A8,B8	0	20.TKTB34-RAS	34.5	17	0.71	2.05	OOR <	*1.49			2
IL-4 (28)	X21	C8,D8	0	21. TKTB34-RAS	447.5	430	31.82	7.11	45.84	45.84			2
IL-4 (28)	X22	E8,F8	0	22.TKTB34-RAS	54	36.5	1.41	2.62	OOR <	*3.81			2		1
IL-4 (28)	X23	G8,H8	0	23. TKTB34-RAS	24	6.5	0	0	OOR <	*0.15			2
IL-4 (28)	X24	A9,B9	0	24. TKTB34-RAS	22.8	5.3	2.47	10.88	OOR <	OOR <			2
IL-4 (28)	X25	C9,D9	0	25. control	56	38.5	1.41	2.53	OOR <	*4.04			2
IL-4 (28)	X26	E9,F9	0	26. control	40.8	23.3	1.77	4.34	OOR <	*2.25			2
IL-4 (28)	X27	G9,H9	0	27. control	41.3	23.8	1.77	4.29	OOR <	*2.31			2
IL-4 (28)	X28	A10,B10	0	28. control	22.5	5	0.71	3.14	OOR <	OOR <			2
IL-4 (28)	X29	C10,D10	0	29. control	25.8	8.3	0.35	1.37	OOR <	*0.39			2		1,4
IL-4 (28)	X30	E10,F10	0	30. control	24	6.5	0	0	OOR <	*0.15			2		1,4
IL-4 (28)	X31	G10,H10	0	31. TKTB6-RAS	29	11.5	1.41	4.88	OOR <	*0.81			2		1
IL-4 (28)	X32	A11,B11	0	32. TKTB6-RAS	25.3	7.8	3.89	15.4	OOR <	*0.32			2
IL-4 (28)	X33	C11,D11	0	33. TKTB6-RAS	24	6.5	1.41	5.89	OOR <	*0.15			2		1,4
IL-4 (28)	X34	E11,F11	0	34.TKTB6-RAS	24.8	7.3	0.35	1.43	OOR <	*0.25			2		1
IL-4 (28)	X35	G11,H11	0	35. TKTB6-RAS	27.8	10.3	3.18	11.47	OOR <	*0.65			2
IL-4 (28)	X36	A12,B12	0	36. TKTB6-RAS	28.5	11	0.71	2.48	OOR <	*0.74			2		1
Analyte	Type	Well	Outlier	Description	FI	FI - Bkgd	Std Dev	%CV	Conc in Range	Obs Conc	Exp Conc	(Obs/Exp) * 100	Dilution	Bead Count	Sampling Errors
IL-4 (28)	B	A1	0		18	18							1	95
IL-4 (28)	B	B1	0		17	17							1	79
IL-4 (28)	S1	C1	0		77.5	60			3.25	3.25	3.2	102	1	74
IL-4 (28)	S1	D1	0		76	58.5			OOR <	*3.17	3.2	99	1	57
IL-4 (28)	S2	E1	0		306.5	289			15.6	15.6	16	97	1	88
IL-4 (28)	S2	F1	0		314	296.5			15.99	15.99	16	100	1	63
IL-4 (28)	S3	G1	0		1558	1540.5			79.16	79.16	80	99	1	67
IL-4 (28)	S3	H1	0		1650	1632.5			83.8	83.8	80	105	1	75
IL-4 (28)	S4	A2	0		7033.5	7016			385.27	385.27	400	96	1	84
IL-4 (28)	S4	B2	0		7318	7300.5			403.69	403.69	400	101	1	87
IL-4 (28)	S5	C2	0		19863	19845.5			1986.44	1986.44	2000	99	1	95
IL-4 (28)	S5	D2	0		20223	20205.5			2084.48	2084.48	2000	104	1	95
IL-4 (28)	S6	E2	0		27222	27204.5			9673.58	9673.58	10000	97	1	66
IL-4 (28)	S6	F2	1		26069.5	26052					10000		1	78
IL-4 (28)	C1	G2	0		2960.5	2943			151.05	151.05	0	***	1	84
IL-4 (28)	C1	H2	0		2979	2961.5			152.01	152.01	0	***	1	71
IL-4 (28)	C2	A3	0		12035	12017.5			772.11	772.11	0	***	1	80
IL-4 (28)	C2	B3	0		10888	10870.5			669.27	669.27	0	***	1	64
IL-4 (28)	X1	C3	0	1. control	26	8.5			OOR <	*0.42			2	110
IL-4 (28)	X1	D3	0	1. control	22	4.5			OOR <	OOR <			2	97	1,4
IL-4 (28)	X2	E3	0	2. control	64	46.5			OOR <	*4.97			2	77
IL-4 (28)	X2	F3	0	2. control	81	63.5			6.91	6.91			2	100
IL-4 (28)	X3	G3	0	3. control	79	61.5			6.68	6.68			2	105	1
IL-4 (28)	X3	H3	0	3. control	79	61.5			6.68	6.68			2	192
IL-4 (28)	X4	A4	0	4.control	32	14.5			OOR <	*1.18			2	131
IL-4 (28)	X4	B4	0	4. control	28	10.5			OOR <	*0.68			2	121	1,4
IL-4 (28)	X5	C4	0	5. control	27	9.5			OOR <	*0.55			2	139
IL-4 (28)	X5	D4	0	5. control	28.5	11			OOR <	*0.74			2	98	1
IL-4 (28)	X6	E4	0	6. control	24	6.5			OOR <	*0.15			2	85	1,4
IL-4 (28)	X6	F4	0	6. control	28	10.5			OOR <	*0.68			2	95	1,4
IL-4 (28)	X7	G4	0	7. TKTB34-PIK3CA	56.5	39			OOR <	*4.10			2	82	1
IL-4 (28)	X7	H4	0	7. TKTB34-PIK3CA	60	42.5			OOR <	*4.51			2	179
IL-4 (28)	X8	A5	0	8. TKTB34-PIK3CA	62	44.5			OOR <	*4.74			2	183	1
IL-4 (28)	X8	B5	0	8. TKTB34-PIK3CA	64.5	47			OOR <	*5.03			2	114	1,4
IL-4 (28)	X9	C5	0	9. TKTB34-PIK3CA	38	20.5			OOR <	*1.92			2	114	1
IL-4 (28)	X9	D5	0	9. TKTB34-PIK3CA	40	22.5			OOR <	*2.16			2	98	1
IL-4 (28)	X10	E5	0	10. TKTB34-PIK3CA	32	14.5			OOR <	*1.18			2	73
IL-4 (28)	X10	F5	0	10. TKTB34-PIK3CA	31	13.5			OOR <	*1.06			2	97
IL-4 (28)	X11	G5	0	11. TKTB34-PIK3CA	35.5	18			OOR <	*1.61			2	86	1,4
IL-4 (28)	X11	H5	0	11. TKTB34-PIK3CA	33	15.5			OOR <	*1.31			2	176	1
IL-4 (28)	X12	A6	0	12. TKTB34-PIK3CA	55	37.5			OOR <	*3.93			2	188
IL-4 (28)	X12	B6	0	12. TKTB34-PIK3CA	41	23.5			OOR <	*2.28			2	98
IL-4 (28)	X13	C6	0	13.control	25	7.5			OOR <	*0.29			2	66
IL-4 (28)	X13	D6	0	13. control	21	3.5			OOR <	OOR <			2	65
IL-4 (28)	X14	E6	0	14.control	18	0.5			OOR <	OOR <			2	74
IL-4 (28)	X14	F6	0	14. control	17	-0.5			OOR <	OOR <			2	65
IL-4 (28)	X15	G6	0	15. control	23	5.5			OOR <	*0.00			2	89
IL-4 (28)	X15	H6	0	15. control	23	5.5			OOR <	*0.00			2	65
IL-4 (28)	X16	A7	0	16. control	77.5	60			6.51	6.51			2	90
IL-4 (28)	X16	B7	0	16. control	89	71.5			7.81	7.81			2	107
IL-4 (28)	X17	C7	0	17. control	26.5	9			OOR <	*0.48			2	64
IL-4 (28)	X17	D7	0	17. control	35	17.5			OOR <	*1.55			2	86
IL-4 (28)	X18	E7	0	18. control	27	9.5			OOR <	*0.55			2	82	1
IL-4 (28)	X18	F7	0	18. control	27	9.5			OOR <	*0.55			2	79
IL-4 (28)	X19	G7	0	19. TKTB34-RAS	38	20.5			OOR <	*1.92			2	105	1,4
IL-4 (28)	X19	H7	0	19. TKTB34-RAS	34	16.5			OOR <	*1.43			2	153	1,4
IL-4 (28)	X20	A8	0	20.TKTB34-RAS	35	17.5			OOR <	*1.55			2	76
IL-4 (28)	X20	B8	0	20.TKTB34-RAS	34	16.5			OOR <	*1.43			2	75
IL-4 (28)	X21	C8	0	21. TKTB34-RAS	425	407.5			43.52	43.52			2	102
IL-4 (28)	X21	D8	0	21.TKTB34-RAS	470	452.5			48.16	48.16			2	75
IL-4 (28)	X22	E8	0	22.TKTB34-RAS	53	35.5			OOR <	*3.70			2	72
IL-4 (28)	X22	F8	0	22.TKTB34-RAS	55	37.5			OOR <	*3.93			2	71	1
IL-4 (28)	X23	G8	0	23. TKTB34-RAS	24	6.5			OOR <	*0.15			2	65
IL-4 (28)	X23	H8	0	23.TKTB34-RAS	24	6.5			OOR <	*0.15			2	91
IL-4 (28)	X24	A9	0	24. TKTB34-RAS	21	3.5			OOR <	OOR <			2	82
IL-4 (28)	X24	B9	0	24. TKTB34-RAS	24.5	7			OOR <	*0.22			2	68
IL-4 (28)	X25	C9	0	25. control	57	39.5			OOR <	*4.16			2	105
IL-4 (28)	X25	D9	0	25.control	55	37.5			OOR <	*3.93			2	82
IL-4 (28)	X26	E9	0	26. control	42	24.5			OOR <	*2.40			2	110
IL-4 (28)	X26	F9	0	26.control	39.5	22			OOR <	*2.10			2	94
IL-4 (28)	X27	G9	0	27. control	42.5	25			OOR <	*2.46			2	94
IL-4 (28)	X27	H9	0	27.control	40	22.5			OOR <	*2.16			2	152
IL-4 (28)	X28	A10	0	28. control	23	5.5			OOR <	*0.00			2	129
IL-4 (28)	X28	B10	0	28. control	22	4.5			OOR <	OOR <			2	103
IL-4 (28)	X29	C10	0	29. control	26	8.5			OOR <	*0.42			2	88	1,4
IL-4 (28)	X29	D10	0	29. control	25.5	8			OOR <	*0.35			2	84	1
IL-4 (28)	X30	E10	0	30. control	24	6.5			OOR <	*0.15			2	93	1
IL-4 (28)	X30	F10	0	30. control	24	6.5			OOR <	*0.15			2	80	1,4
IL-4 (28)	X31	G10	0	31. TKTB6-RAS	28	10.5			OOR <	*0.68			2	67	1
IL-4 (28)	X31	H10	0	31. TKTB6-RAS	30	12.5			OOR <	*0.93			2	114	1
IL-4 (28)	X32	A11	0	32. TKTB6-RAS	28	10.5			OOR <	*0.68			2	178
IL-4 (28)	X32	B11	0	32. TKTB6-RAS	22.5	5			OOR <	OOR <			2	130
IL-4 (28)	X33	C11	0	33. TKTB6-RAS	23	5.5			OOR <	*0.00			2	119	1
IL-4 (28)	X33	D11	0	33. TKTB6-RAS	25	7.5			OOR <	*0.29			2	109	1,4
IL-4 (28)	X34	E11	0	34.TKTB6-RAS	24.5	7			OOR <	*0.22			2	112	1
IL-4 (28)	X34	F11	0	34. TKTB6-RAS	25	7.5			OOR <	*0.29			2	95	1
IL-4 (28)	X35	G11	0	35. TKTB6-RAS	30	12.5			OOR <	*0.93			2	128
IL-4 (28)	X35	H11	0	35. TKTB6-RAS	25.5	8			OOR <	*0.35			2	76
IL-4 (28)	X36	A12	0	36. TKTB6-RAS	28	10.5			OOR <	*0.68			2	198	1
IL-4 (28)	X36	B12	0	36. TKTB6-RAS	29	11.5			OOR <	*0.81			2	178
Sampling Errors: 1 - Low bead #; 2 - Agg beads; 3 - Classify %; 4 - Region selection; 5 - Platform temperature
*** = Value not available; --- = Designated as an outlier
*Value = Value extrapolated beyond standard range
OOR = Out of Range; OOR> = Out of Range Above; OOR< = Out of Range Below
Exp Conc = Expected Concentration; Obs Conc = Observed Concentration
Conc in Range = Unknown sample concentrations within range where standards recovery is 70-130%
Conc In Range = 3.212 to 9673.581 (equivalent to 59.3 to 27204.5 FI - Bkgd)
Concentration Units = pg/ml
Regression Type: Logistic - 5PL
Std. Curve: FI = 5.47627 + (29020.4 - 5.47627) / ((1 + (Conc / 1253.82)^-1.24172))^0.848973
FitProb. = 0.6266, ResVar. = 0.2368

## Sheet: IL-5 (30)
File Name: C:\Users\Public\Documents\CLIENT RUNS\Nakshatri\2022\Mo Plasma 32-Plex-Plate1-022322.Results.rbx
Analyte: IL-5 (30)
Acquisition Date: 24-Feb-2022, 10:22 AM
Reader Serial Number: LX10010148401
Plate ID:
RP1 PMT (Volts): 587.55
RP1 Target: 3672
Analyte	Type	Well	Outlier	Description	FI	FI - Bkgd	Std Dev	%CV	Conc in Range	Obs Conc	Exp Conc	(Obs/Exp) * 100	Dilution	Bead Count	Sampling Errors
IL-5 (30)	B	A1,B1	0		13.8	13.8	0.35	2.57					1
IL-5 (30)	S1	C1,D1	0		24.5	10.8	3.54	14.43	2.98	2.98	3.2	93	1
IL-5 (30)	S2	E1,F1	2		66	52.3	0	0	17.31	17.31	16	108	1
IL-5 (30)	S3	G1,H1	0		289.5	275.8	17.68	6.11	76.04	76.04	80	95	1
IL-5 (30)	S4	A2,B2	0		1937.3	1923.5	63.99	3.3	409.45	409.45	400	102	1
IL-5 (30)	S5	C2,D2	0		9788.5	9774.8	662.56	6.77	1989.96	1989.96	2000	99	1
IL-5 (30)	S6	E2,F2	0		22317.8	22304	2644.23	11.85	10033.3	10033.3	10000	100	1
IL-5 (30)	C1	G2,H2	0		615	601.3	41.01	6.67	149.05	149.05	0	***	1
IL-5 (30)	C2	A3,B3	0		3936	3922.3	159.81	4.06	779.28	779.28	0	***	1
IL-5 (30)	X1	C3,D3	0	1. control	16	2.3	1.41	8.84	OOR <	OOR <			2		1,4
IL-5 (30)	X2	E3,F3	0	2. control	15.8	2	0.35	2.24	OOR <	OOR <			2
IL-5 (30)	X3	G3,H3	0	3. control	17	3.3	0	0	OOR <	OOR <			2		1
IL-5 (30)	X4	A4,B4	0	4.control	16	2.3	1.41	8.84	OOR <	OOR <			2		1,4
IL-5 (30)	X5	C4,D4	0	5. control	15	1.3	1.41	9.43	OOR <	OOR <			2		1
IL-5 (30)	X6	E4,F4	0	6. control	15	1.3	1.41	9.43	OOR <	OOR <			2		1,4
IL-5 (30)	X7	G4,H4	0	7. TKTB34-PIK3CA	17	3.3	1.41	8.32	OOR <	OOR <			2		1
IL-5 (30)	X8	A5,B5	0	8. TKTB34-PIK3CA	15.5	1.8	0.71	4.56	OOR <	OOR <			2		1,4
IL-5 (30)	X9	C5,D5	0	9. TKTB34-PIK3CA	16	2.3	1.41	8.84	OOR <	OOR <			2		1
IL-5 (30)	X10	E5,F5	0	10. TKTB34-PIK3CA	14.5	0.8	0.71	4.88	OOR <	OOR <			2
IL-5 (30)	X11	G5,H5	0	11. TKTB34-PIK3CA	16	2.3	0	0	OOR <	OOR <			2		1,4
IL-5 (30)	X12	A6,B6	0	12. TKTB34-PIK3CA	13.8	0	1.77	12.86	OOR <	OOR <			2
IL-5 (30)	X13	C6,D6	0	13.control	15.3	1.5	1.06	6.96	OOR <	OOR <			2
IL-5 (30)	X14	E6,F6	0	14.control	12.5	-1.3	0.71	5.66	OOR <	OOR <			2
IL-5 (30)	X15	G6,H6	0	15. control	13	-0.8	0	0	OOR <	OOR <			2
IL-5 (30)	X16	A7,B7	0	16. control	14.5	0.8	0.71	4.88	OOR <	OOR <			2
IL-5 (30)	X17	C7,D7	0	17. control	16	2.3	1.41	8.84	OOR <	OOR <			2
IL-5 (30)	X18	E7,F7	0	18. control	16.3	2.5	1.06	6.53	OOR <	OOR <			2		1
IL-5 (30)	X19	G7,H7	0	19. TKTB34-RAS	15.5	1.8	0.71	4.56	OOR <	OOR <			2		1,4
IL-5 (30)	X20	A8,B8	0	20.TKTB34-RAS	15	1.3	0	0	OOR <	OOR <			2
IL-5 (30)	X21	C8,D8	0	21. TKTB34-RAS	19.5	5.8	2.12	10.88	OOR <	*1.28			2
IL-5 (30)	X22	E8,F8	0	22.TKTB34-RAS	14.8	1	1.06	7.19	OOR <	OOR <			2		1
IL-5 (30)	X23	G8,H8	0	23. TKTB34-RAS	15.5	1.8	0.71	4.56	OOR <	OOR <			2
IL-5 (30)	X24	A9,B9	0	24. TKTB34-RAS	15.5	1.8	2.12	13.69	OOR <	OOR <			2
IL-5 (30)	X25	C9,D9	0	25. control	13	-0.8	0	0	OOR <	OOR <			2
IL-5 (30)	X26	E9,F9	0	26. control	14.3	0.5	1.06	7.44	OOR <	OOR <			2
IL-5 (30)	X27	G9,H9	0	27. control	13.5	-0.3	0.71	5.24	OOR <	OOR <			2
IL-5 (30)	X28	A10,B10	0	28. control	13	-0.8	1.41	10.88	OOR <	OOR <			2
IL-5 (30)	X29	C10,D10	0	29. control	14	0.3	0	0	OOR <	OOR <			2		1,4
IL-5 (30)	X30	E10,F10	0	30. control	12	-1.8	0	0	OOR <	OOR <			2		1,4
IL-5 (30)	X31	G10,H10	0	31. TKTB6-RAS	12.5	-1.3	0.71	5.66	OOR <	OOR <			2		1
IL-5 (30)	X32	A11,B11	0	32. TKTB6-RAS	13.5	-0.3	0.71	5.24	OOR <	OOR <			2
IL-5 (30)	X33	C11,D11	0	33. TKTB6-RAS	14.5	0.8	0.71	4.88	OOR <	OOR <			2		1,4
IL-5 (30)	X34	E11,F11	0	34.TKTB6-RAS	14	0.3	0	0	OOR <	OOR <			2		1
IL-5 (30)	X35	G11,H11	0	35. TKTB6-RAS	12	-1.8	1.41	11.79	OOR <	OOR <			2
IL-5 (30)	X36	A12,B12	0	36. TKTB6-RAS	13.5	-0.3	0.71	5.24	OOR <	OOR <			2		1
Analyte	Type	Well	Outlier	Description	FI	FI - Bkgd	Std Dev	%CV	Conc in Range	Obs Conc	Exp Conc	(Obs/Exp) * 100	Dilution	Bead Count	Sampling Errors
IL-5 (30)	B	A1	0		14	14							1	85
IL-5 (30)	B	B1	0		13.5	13.5							1	74
IL-5 (30)	S1	C1	0		22	8.3			OOR <	*1.88	3.2	59	1	79
IL-5 (30)	S1	D1	0		27	13.3			4.01	4.01	3.2	125	1	67
IL-5 (30)	S2	E1	0		66	52.3			17.31	17.31	16	108	1	102
IL-5 (30)	S2	F1	1		70	56.3					16		1	89
IL-5 (30)	S3	G1	0		277	263.3			73.04	73.04	80	91	1	65
IL-5 (30)	S3	H1	0		302	288.3			79.01	79.01	80	99	1	73
IL-5 (30)	S4	A2	0		1892	1878.3			400.94	400.94	400	100	1	108
IL-5 (30)	S4	B2	0		1982.5	1968.8			417.94	417.94	400	104	1	100
IL-5 (30)	S5	C2	0		9320	9306.3			1878.38	1878.38	2000	94	1	108
IL-5 (30)	S5	D2	0		10257	10243.3			2105.34	2105.34	2000	105	1	77
IL-5 (30)	S6	E2	0		24187.5	24173.8			OOR >	*16916.08	10000	169	1	64
IL-5 (30)	S6	F2	0		20448	20434.3			7166.7	7166.7	10000	72	1	87
IL-5 (30)	C1	G2	0		586	572.3			142.83	142.83	0	***	1	79
IL-5 (30)	C1	H2	0		644	630.3			155.24	155.24	0	***	1	93
IL-5 (30)	C2	A3	0		4049	4035.3			800.24	800.24	0	***	1	69
IL-5 (30)	C2	B3	0		3823	3809.3			758.35	758.35	0	***	1	91
IL-5 (30)	X1	C3	0	1. control	15	1.3			OOR <	OOR <			2	115
IL-5 (30)	X1	D3	0	1. control	17	3.3			OOR <	OOR <			2	101	1,4
IL-5 (30)	X2	E3	0	2. control	15.5	1.8			OOR <	OOR <			2	100
IL-5 (30)	X2	F3	0	2. control	16	2.3			OOR <	OOR <			2	95
IL-5 (30)	X3	G3	0	3. control	17	3.3			OOR <	OOR <			2	111	1
IL-5 (30)	X3	H3	0	3. control	17	3.3			OOR <	OOR <			2	194
IL-5 (30)	X4	A4	0	4.control	17	3.3			OOR <	OOR <			2	165
IL-5 (30)	X4	B4	0	4. control	15	1.3			OOR <	OOR <			2	113	1,4
IL-5 (30)	X5	C4	0	5. control	16	2.3			OOR <	OOR <			2	150
IL-5 (30)	X5	D4	0	5. control	14	0.3			OOR <	OOR <			2	126	1
IL-5 (30)	X6	E4	0	6. control	14	0.3			OOR <	OOR <			2	86	1,4
IL-5 (30)	X6	F4	0	6. control	16	2.3			OOR <	OOR <			2	112	1,4
IL-5 (30)	X7	G4	0	7. TKTB34-PIK3CA	16	2.3			OOR <	OOR <			2	117	1
IL-5 (30)	X7	H4	0	7. TKTB34-PIK3CA	18	4.3			OOR <	OOR <			2	187
IL-5 (30)	X8	A5	0	8. TKTB34-PIK3CA	16	2.3			OOR <	OOR <			2	193	1
IL-5 (30)	X8	B5	0	8. TKTB34-PIK3CA	15	1.3			OOR <	OOR <			2	147	1,4
IL-5 (30)	X9	C5	0	9. TKTB34-PIK3CA	15	1.3			OOR <	OOR <			2	112	1
IL-5 (30)	X9	D5	0	9. TKTB34-PIK3CA	17	3.3			OOR <	OOR <			2	105	1
IL-5 (30)	X10	E5	0	10. TKTB34-PIK3CA	14	0.3			OOR <	OOR <			2	93
IL-5 (30)	X10	F5	0	10. TKTB34-PIK3CA	15	1.3			OOR <	OOR <			2	115
IL-5 (30)	X11	G5	0	11. TKTB34-PIK3CA	16	2.3			OOR <	OOR <			2	96	1,4
IL-5 (30)	X11	H5	0	11. TKTB34-PIK3CA	16	2.3			OOR <	OOR <			2	185	1
IL-5 (30)	X12	A6	0	12. TKTB34-PIK3CA	15	1.3			OOR <	OOR <			2	190
IL-5 (30)	X12	B6	0	12. TKTB34-PIK3CA	12.5	-1.3			OOR <	OOR <			2	94
IL-5 (30)	X13	C6	0	13.control	14.5	0.8			OOR <	OOR <			2	74
IL-5 (30)	X13	D6	0	13. control	16	2.3			OOR <	OOR <			2	73
IL-5 (30)	X14	E6	0	14.control	12	-1.8			OOR <	OOR <			2	84
IL-5 (30)	X14	F6	0	14. control	13	-0.8			OOR <	OOR <			2	59
IL-5 (30)	X15	G6	0	15. control	13	-0.8			OOR <	OOR <			2	79
IL-5 (30)	X15	H6	0	15. control	13	-0.8			OOR <	OOR <			2	65
IL-5 (30)	X16	A7	0	16. control	14	0.3			OOR <	OOR <			2	83
IL-5 (30)	X16	B7	0	16. control	15	1.3			OOR <	OOR <			2	100
IL-5 (30)	X17	C7	0	17. control	15	1.3			OOR <	OOR <			2	65
IL-5 (30)	X17	D7	0	17. control	17	3.3			OOR <	OOR <			2	87
IL-5 (30)	X18	E7	0	18. control	17	3.3			OOR <	OOR <			2	91	1
IL-5 (30)	X18	F7	0	18. control	15.5	1.8			OOR <	OOR <			2	90
IL-5 (30)	X19	G7	0	19. TKTB34-RAS	16	2.3			OOR <	OOR <			2	109	1,4
IL-5 (30)	X19	H7	0	19. TKTB34-RAS	15	1.3			OOR <	OOR <			2	152	1,4
IL-5 (30)	X20	A8	0	20.TKTB34-RAS	15	1.3			OOR <	OOR <			2	68
IL-5 (30)	X20	B8	0	20.TKTB34-RAS	15	1.3			OOR <	OOR <			2	77
IL-5 (30)	X21	C8	0	21. TKTB34-RAS	18	4.3			OOR <	OOR <			2	106
IL-5 (30)	X21	D8	0	21.TKTB34-RAS	21	7.3			OOR <	*2.82			2	77
IL-5 (30)	X22	E8	0	22.TKTB34-RAS	15.5	1.8			OOR <	OOR <			2	106
IL-5 (30)	X22	F8	0	22.TKTB34-RAS	14	0.3			OOR <	OOR <			2	74	1
IL-5 (30)	X23	G8	0	23. TKTB34-RAS	16	2.3			OOR <	OOR <			2	102
IL-5 (30)	X23	H8	0	23.TKTB34-RAS	15	1.3			OOR <	OOR <			2	109
IL-5 (30)	X24	A9	0	24. TKTB34-RAS	17	3.3			OOR <	OOR <			2	84
IL-5 (30)	X24	B9	0	24. TKTB34-RAS	14	0.3			OOR <	OOR <			2	82
IL-5 (30)	X25	C9	0	25. control	13	-0.8			OOR <	OOR <			2	117
IL-5 (30)	X25	D9	0	25.control	13	-0.8			OOR <	OOR <			2	117
IL-5 (30)	X26	E9	0	26. control	15	1.3			OOR <	OOR <			2	104
IL-5 (30)	X26	F9	0	26.control	13.5	-0.3			OOR <	OOR <			2	102
IL-5 (30)	X27	G9	0	27. control	14	0.3			OOR <	OOR <			2	99
IL-5 (30)	X27	H9	0	27.control	13	-0.8			OOR <	OOR <			2	131
IL-5 (30)	X28	A10	0	28. control	12	-1.8			OOR <	OOR <			2	143
IL-5 (30)	X28	B10	0	28. control	14	0.3			OOR <	OOR <			2	101
IL-5 (30)	X29	C10	0	29. control	14	0.3			OOR <	OOR <			2	102	1,4
IL-5 (30)	X29	D10	0	29. control	14	0.3			OOR <	OOR <			2	110	1
IL-5 (30)	X30	E10	0	30. control	12	-1.8			OOR <	OOR <			2	89	1
IL-5 (30)	X30	F10	0	30. control	12	-1.8			OOR <	OOR <			2	75	1,4
IL-5 (30)	X31	G10	0	31. TKTB6-RAS	12	-1.8			OOR <	OOR <			2	96	1
IL-5 (30)	X31	H10	0	31. TKTB6-RAS	13	-0.8			OOR <	OOR <			2	187	1
IL-5 (30)	X32	A11	0	32. TKTB6-RAS	13	-0.8			OOR <	OOR <			2	207
IL-5 (30)	X32	B11	0	32. TKTB6-RAS	14	0.3			OOR <	OOR <			2	157
IL-5 (30)	X33	C11	0	33. TKTB6-RAS	15	1.3			OOR <	OOR <			2	138	1
IL-5 (30)	X33	D11	0	33. TKTB6-RAS	14	0.3			OOR <	OOR <			2	124	1,4
IL-5 (30)	X34	E11	0	34.TKTB6-RAS	14	0.3			OOR <	OOR <			2	135	1
IL-5 (30)	X34	F11	0	34. TKTB6-RAS	14	0.3			OOR <	OOR <			2	91	1
IL-5 (30)	X35	G11	0	35. TKTB6-RAS	13	-0.8			OOR <	OOR <			2	118
IL-5 (30)	X35	H11	0	35. TKTB6-RAS	11	-2.8			OOR <	OOR <			2	102
IL-5 (30)	X36	A12	0	36. TKTB6-RAS	14	0.3			OOR <	OOR <			2	186	1
IL-5 (30)	X36	B12	0	36. TKTB6-RAS	13	-0.8			OOR <	OOR <			2	191
Sampling Errors: 1 - Low bead #; 2 - Agg beads; 3 - Classify %; 4 - Region selection; 5 - Platform temperature
*** = Value not available; --- = Designated as an outlier
*Value = Value extrapolated beyond standard range
OOR = Out of Range; OOR> = Out of Range Above; OOR< = Out of Range Below
Exp Conc = Expected Concentration; Obs Conc = Observed Concentration
Conc in Range = Unknown sample concentrations within range where standards recovery is 70-130%
Conc In Range = 2.978 to 10033.288 (equivalent to 10.8 to 22304.0 FI - Bkgd)
Concentration Units = pg/ml
Regression Type: Logistic - 5PL
Std. Curve: FI = 4.77782 + (26040.5 - 4.77782) / ((1 + (Conc / 3655.55)^-1.50497))^0.782872
FitProb. = 0.1756, ResVar. = 1.8342

## Sheet: IL-7 (36)
File Name: C:\Users\Public\Documents\CLIENT RUNS\Nakshatri\2022\Mo Plasma 32-Plex-Plate1-022322.Results.rbx
Analyte: IL-7 (36)
Acquisition Date: 24-Feb-2022, 10:22 AM
Reader Serial Number: LX10010148401
Plate ID:
RP1 PMT (Volts): 587.55
RP1 Target: 3672
Analyte	Type	Well	Outlier	Description	FI	FI - Bkgd	Std Dev	%CV	Conc in Range	Obs Conc	Exp Conc	(Obs/Exp) * 100	Dilution	Bead Count	Sampling Errors
IL-7 (36)	B	A1,B1	0		29	29	0	0					1
IL-7 (36)	S1	C1,D1	0		44	15	1.41	3.21	2.79	2.79	3.2	87	1
IL-7 (36)	S2	E1,F1	0		99.5	70.5	6.36	6.4	18.05	18.05	16	113	1
IL-7 (36)	S3	G1,H1	0		330.8	301.8	10.96	3.31	72.55	72.55	80	91	1
IL-7 (36)	S4	A2,B2	0		1709.5	1680.5	50.91	2.98	457.33	457.33	400	114	1
IL-7 (36)	S5	C2,D2	0		4207.8	4178.8	370.88	8.81	1812.67	1812.67	2000	91	1
IL-7 (36)	S6	E2,F2	0		7985.3	7956.3	1271.02	15.92	10728.3	10728.3	10000	107	1
IL-7 (36)	C1	G2,H2	0		569.5	540.5	10.61	1.86	129.22	129.22	0	***	1
IL-7 (36)	C2	A3,B3	0		2448	2419	46.67	1.91	743.1	743.1	0	***	1
IL-7 (36)	X1	C3,D3	0	1. control	38	9	0	0	OOR <	*1.00			2		1,4
IL-7 (36)	X2	E3,F3	0	2. control	36.5	7.5	0.71	1.94	OOR <	OOR <			2
IL-7 (36)	X3	G3,H3	0	3. control	39	10	1.41	3.63	OOR <	*1.90			2		1
IL-7 (36)	X4	A4,B4	0	4.control	31.3	2.3	2.47	7.92	OOR <	OOR <			2		1,4
IL-7 (36)	X5	C4,D4	0	5. control	35	6	0.71	2.02	OOR <	OOR <			2		1
IL-7 (36)	X6	E4,F4	0	6. control	33.8	4.8	3.89	11.52	OOR <	OOR <			2		1,4
IL-7 (36)	X7	G4,H4	0	7. TKTB34-PIK3CA	35	6	2.83	8.08	OOR <	OOR <			2		1
IL-7 (36)	X8	A5,B5	0	8. TKTB34-PIK3CA	35	6	1.41	4.04	OOR <	OOR <			2		1,4
IL-7 (36)	X9	C5,D5	0	9. TKTB34-PIK3CA	38	9	0	0	OOR <	*1.00			2		1
IL-7 (36)	X10	E5,F5	0	10. TKTB34-PIK3CA	34.5	5.5	2.12	6.15	OOR <	OOR <			2
IL-7 (36)	X11	G5,H5	0	11. TKTB34-PIK3CA	34	5	1.41	4.16	OOR <	OOR <			2		1,4
IL-7 (36)	X12	A6,B6	0	12. TKTB34-PIK3CA	31	2	4.24	13.69	OOR <	OOR <			2
IL-7 (36)	X13	C6,D6	0	13.control	29	0	0	0	OOR <	OOR <			2
IL-7 (36)	X14	E6,F6	0	14.control	24.8	-4.3	0.35	1.43	OOR <	OOR <			2
IL-7 (36)	X15	G6,H6	0	15. control	24.8	-4.3	1.06	4.29	OOR <	OOR <			2
IL-7 (36)	X16	A7,B7	0	16. control	28.5	-0.5	0.71	2.48	OOR <	OOR <			2
IL-7 (36)	X17	C7,D7	0	17. control	31.5	2.5	3.54	11.22	OOR <	OOR <			2
IL-7 (36)	X18	E7,F7	0	18. control	28.5	-0.5	2.12	7.44	OOR <	OOR <			2		1
IL-7 (36)	X19	G7,H7	0	19. TKTB34-RAS	33	4	4.24	12.86	OOR <	OOR <			2		1,4
IL-7 (36)	X20	A8,B8	0	20.TKTB34-RAS	27.3	-1.8	1.77	6.49	OOR <	OOR <			2
IL-7 (36)	X21	C8,D8	0	21. TKTB34-RAS	37	8	2.83	7.64	OOR <	OOR <			2
IL-7 (36)	X22	E8,F8	0	22.TKTB34-RAS	32	3	0	0	OOR <	OOR <			2		1
IL-7 (36)	X23	G8,H8	0	23. TKTB34-RAS	34.8	5.8	2.47	7.12	OOR <	OOR <			2
IL-7 (36)	X24	A9,B9	0	24. TKTB34-RAS	30	1	1.41	4.71	OOR <	OOR <			2
IL-7 (36)	X25	C9,D9	0	25. control	30	1	1.41	4.71	OOR <	OOR <			2
IL-7 (36)	X26	E9,F9	0	26. control	29.3	0.3	2.47	8.46	OOR <	OOR <			2
IL-7 (36)	X27	G9,H9	0	27. control	30.3	1.3	4.6	15.19	OOR <	OOR <			2
IL-7 (36)	X28	A10,B10	0	28. control	27.3	-1.8	1.06	3.89	OOR <	OOR <			2
IL-7 (36)	X29	C10,D10	0	29. control	33.8	4.8	0.35	1.05	OOR <	OOR <			2		1,4
IL-7 (36)	X30	E10,F10	0	30. control	29.5	0.5	2.12	7.19	OOR <	OOR <			2		1,4
IL-7 (36)	X31	G10,H10	0	31. TKTB6-RAS	28	-1	1.41	5.05	OOR <	OOR <			2		1
IL-7 (36)	X32	A11,B11	0	32. TKTB6-RAS	27.5	-1.5	2.12	7.71	OOR <	OOR <			2
IL-7 (36)	X33	C11,D11	0	33. TKTB6-RAS	31	2	2.83	9.12	OOR <	OOR <			2		1,4
IL-7 (36)	X34	E11,F11	0	34.TKTB6-RAS	29.3	0.3	0.35	1.21	OOR <	OOR <			2		1
IL-7 (36)	X35	G11,H11	0	35. TKTB6-RAS	27	-2	2.83	10.48	OOR <	OOR <			2
IL-7 (36)	X36	A12,B12	0	36. TKTB6-RAS	28.5	-0.5	0.71	2.48	OOR <	OOR <			2		1
Analyte	Type	Well	Outlier	Description	FI	FI - Bkgd	Std Dev	%CV	Conc in Range	Obs Conc	Exp Conc	(Obs/Exp) * 100	Dilution	Bead Count	Sampling Errors
IL-7 (36)	B	A1	0		29	29							1	95
IL-7 (36)	B	B1	0		29	29							1	55
IL-7 (36)	S1	C1	0		43	14			OOR <	*2.45	3.2	77	1	88
IL-7 (36)	S1	D1	0		45	16			3.13	3.13	3.2	98	1	65
IL-7 (36)	S2	E1	0		95	66			16.92	16.92	16	106	1	81
IL-7 (36)	S2	F1	0		104	75			19.17	19.17	16	120	1	79
IL-7 (36)	S3	G1	0		323	294			70.75	70.75	80	88	1	81
IL-7 (36)	S3	H1	0		338.5	309.5			74.36	74.36	80	93	1	72
IL-7 (36)	S4	A2	0		1745.5	1716.5			469.7	469.7	400	117	1	76
IL-7 (36)	S4	B2	0		1673.5	1644.5			445.09	445.09	400	111	1	102
IL-7 (36)	S5	C2	0		4470	4441			2042.16	2042.16	2000	102	1	90
IL-7 (36)	S5	D2	0		3945.5	3916.5			1605.74	1605.74	2000	80	1	68
IL-7 (36)	S6	E2	0		8884	8855			OOR >	*18627.95	10000	186	1	74
IL-7 (36)	S6	F2	0		7086.5	7057.5			6720.62	6720.62	10000	67	1	72
IL-7 (36)	C1	G2	0		562	533			127.4	127.4	0	***	1	95
IL-7 (36)	C1	H2	0		577	548			131.05	131.05	0	***	1	63
IL-7 (36)	C2	A3	0		2481	2452			757.6	757.6	0	***	1	89
IL-7 (36)	C2	B3	0		2415	2386			728.77	728.77	0	***	1	70
IL-7 (36)	X1	C3	0	1. control	38	9			OOR <	*1.00			2	109
IL-7 (36)	X1	D3	0	1. control	38	9			OOR <	*1.00			2	93	1,4
IL-7 (36)	X2	E3	0	2. control	36	7			OOR <	OOR <			2	96
IL-7 (36)	X2	F3	0	2. control	37	8			OOR <	OOR <			2	94
IL-7 (36)	X3	G3	0	3. control	38	9			OOR <	*1.00			2	78	1
IL-7 (36)	X3	H3	0	3. control	40	11			OOR <	*2.71			2	167
IL-7 (36)	X4	A4	0	4.control	33	4			OOR <	OOR <			2	152
IL-7 (36)	X4	B4	0	4. control	29.5	0.5			OOR <	OOR <			2	116	1,4
IL-7 (36)	X5	C4	0	5. control	35.5	6.5			OOR <	OOR <			2	116
IL-7 (36)	X5	D4	0	5. control	34.5	5.5			OOR <	OOR <			2	94	1
IL-7 (36)	X6	E4	0	6. control	31	2			OOR <	OOR <			2	64	1,4
IL-7 (36)	X6	F4	0	6. control	36.5	7.5			OOR <	OOR <			2	68	1,4
IL-7 (36)	X7	G4	0	7. TKTB34-PIK3CA	33	4			OOR <	OOR <			2	109	1
IL-7 (36)	X7	H4	0	7. TKTB34-PIK3CA	37	8			OOR <	OOR <			2	167
IL-7 (36)	X8	A5	0	8. TKTB34-PIK3CA	36	7			OOR <	OOR <			2	179	1
IL-7 (36)	X8	B5	0	8. TKTB34-PIK3CA	34	5			OOR <	OOR <			2	91	1,4
IL-7 (36)	X9	C5	0	9. TKTB34-PIK3CA	38	9			OOR <	*1.00			2	109	1
IL-7 (36)	X9	D5	0	9. TKTB34-PIK3CA	38	9			OOR <	*1.00			2	80	1
IL-7 (36)	X10	E5	0	10. TKTB34-PIK3CA	33	4			OOR <	OOR <			2	77
IL-7 (36)	X10	F5	0	10. TKTB34-PIK3CA	36	7			OOR <	OOR <			2	77
IL-7 (36)	X11	G5	0	11. TKTB34-PIK3CA	33	4			OOR <	OOR <			2	86	1,4
IL-7 (36)	X11	H5	0	11. TKTB34-PIK3CA	35	6			OOR <	OOR <			2	188	1
IL-7 (36)	X12	A6	0	12. TKTB34-PIK3CA	34	5			OOR <	OOR <			2	186
IL-7 (36)	X12	B6	0	12. TKTB34-PIK3CA	28	-1			OOR <	OOR <			2	110
IL-7 (36)	X13	C6	0	13.control	29	0			OOR <	OOR <			2	75
IL-7 (36)	X13	D6	0	13. control	29	0			OOR <	OOR <			2	74
IL-7 (36)	X14	E6	0	14.control	25	-4			OOR <	OOR <			2	67
IL-7 (36)	X14	F6	0	14. control	24.5	-4.5			OOR <	OOR <			2	58
IL-7 (36)	X15	G6	0	15. control	25.5	-3.5			OOR <	OOR <			2	76
IL-7 (36)	X15	H6	0	15. control	24	-5			OOR <	OOR <			2	65
IL-7 (36)	X16	A7	0	16. control	29	0			OOR <	OOR <			2	76
IL-7 (36)	X16	B7	0	16. control	28	-1			OOR <	OOR <			2	95
IL-7 (36)	X17	C7	0	17. control	29	0			OOR <	OOR <			2	62
IL-7 (36)	X17	D7	0	17. control	34	5			OOR <	OOR <			2	91
IL-7 (36)	X18	E7	0	18. control	27	-2			OOR <	OOR <			2	94	1
IL-7 (36)	X18	F7	0	18. control	30	1			OOR <	OOR <			2	90
IL-7 (36)	X19	G7	0	19. TKTB34-RAS	36	7			OOR <	OOR <			2	87	1,4
IL-7 (36)	X19	H7	0	19. TKTB34-RAS	30	1			OOR <	OOR <			2	145	1,4
IL-7 (36)	X20	A8	0	20.TKTB34-RAS	28.5	-0.5			OOR <	OOR <			2	68
IL-7 (36)	X20	B8	0	20.TKTB34-RAS	26	-3			OOR <	OOR <			2	77
IL-7 (36)	X21	C8	0	21. TKTB34-RAS	35	6			OOR <	OOR <			2	83
IL-7 (36)	X21	D8	0	21.TKTB34-RAS	39	10			OOR <	*1.90			2	62
IL-7 (36)	X22	E8	0	22.TKTB34-RAS	32	3			OOR <	OOR <			2	68
IL-7 (36)	X22	F8	0	22.TKTB34-RAS	32	3			OOR <	OOR <			2	75	1
IL-7 (36)	X23	G8	0	23. TKTB34-RAS	36.5	7.5			OOR <	OOR <			2	76
IL-7 (36)	X23	H8	0	23.TKTB34-RAS	33	4			OOR <	OOR <			2	91
IL-7 (36)	X24	A9	0	24. TKTB34-RAS	31	2			OOR <	OOR <			2	83
IL-7 (36)	X24	B9	0	24. TKTB34-RAS	29	0			OOR <	OOR <			2	65
IL-7 (36)	X25	C9	0	25. control	31	2			OOR <	OOR <			2	103
IL-7 (36)	X25	D9	0	25.control	29	0			OOR <	OOR <			2	80
IL-7 (36)	X26	E9	0	26. control	31	2			OOR <	OOR <			2	109
IL-7 (36)	X26	F9	0	26.control	27.5	-1.5			OOR <	OOR <			2	96
IL-7 (36)	X27	G9	0	27. control	33.5	4.5			OOR <	OOR <			2	92
IL-7 (36)	X27	H9	0	27.control	27	-2			OOR <	OOR <			2	130
IL-7 (36)	X28	A10	0	28. control	26.5	-2.5			OOR <	OOR <			2	134
IL-7 (36)	X28	B10	0	28. control	28	-1			OOR <	OOR <			2	91
IL-7 (36)	X29	C10	0	29. control	33.5	4.5			OOR <	OOR <			2	104	1,4
IL-7 (36)	X29	D10	0	29. control	34	5			OOR <	OOR <			2	84	1
IL-7 (36)	X30	E10	0	30. control	31	2			OOR <	OOR <			2	94	1
IL-7 (36)	X30	F10	0	30. control	28	-1			OOR <	OOR <			2	89	1,4
IL-7 (36)	X31	G10	0	31. TKTB6-RAS	29	0			OOR <	OOR <			2	60	1
IL-7 (36)	X31	H10	0	31. TKTB6-RAS	27	-2			OOR <	OOR <			2	108	1
IL-7 (36)	X32	A11	0	32. TKTB6-RAS	29	0			OOR <	OOR <			2	173
IL-7 (36)	X32	B11	0	32. TKTB6-RAS	26	-3			OOR <	OOR <			2	147
IL-7 (36)	X33	C11	0	33. TKTB6-RAS	29	0			OOR <	OOR <			2	108	1
IL-7 (36)	X33	D11	0	33. TKTB6-RAS	33	4			OOR <	OOR <			2	82	1,4
IL-7 (36)	X34	E11	0	34.TKTB6-RAS	29	0			OOR <	OOR <			2	116	1
IL-7 (36)	X34	F11	0	34. TKTB6-RAS	29.5	0.5			OOR <	OOR <			2	104	1
IL-7 (36)	X35	G11	0	35. TKTB6-RAS	29	0			OOR <	OOR <			2	102
IL-7 (36)	X35	H11	0	35. TKTB6-RAS	25	-4			OOR <	OOR <			2	98
IL-7 (36)	X36	A12	0	36. TKTB6-RAS	29	0			OOR <	OOR <			2	110	1
IL-7 (36)	X36	B12	0	36. TKTB6-RAS	28	-1			OOR <	OOR <			2	148
Sampling Errors: 1 - Low bead #; 2 - Agg beads; 3 - Classify %; 4 - Region selection; 5 - Platform temperature
*** = Value not available; --- = Designated as an outlier
*Value = Value extrapolated beyond standard range
OOR = Out of Range; OOR> = Out of Range Above; OOR< = Out of Range Below
Exp Conc = Expected Concentration; Obs Conc = Observed Concentration
Conc in Range = Unknown sample concentrations within range where standards recovery is 70-130%
Conc In Range = 2.795 to 10728.317 (equivalent to 15.0 to 7956.3 FI - Bkgd)
Concentration Units = pg/ml
Regression Type: Logistic - 5PL
Std. Curve: FI = 8.14426 + (11526.2 - 8.14426) / ((1 + (Conc / 1175.24)^-0.672446))^1.82043
FitProb. = 0.0013, ResVar. = 10.3346

[truncated: 24 more sheets: IL-9 (38), IL-10 (43), IL-12(p40) (45), IL-12(p70) (47), IL-13 (52), IL-15 (54), IP-10 (57), LIF (51), LIX (53), M-CSF (67), MIG (74), MIP-1b (66), MIP-2 (73), G-CSF (13), IL-1 BETA (25), IL-17 (56), KC (61), MCP-1 (62), MIP-1a (64), RANTES (75) …]
